# Supplementary material for: mir-124-5p Regulates Phagocytosis of Human Macrophages by Targeting the Actin Cytoskeleton via the ARP2/3 Complex
Source: Front Immunol. 2019 Oct 4;10:2210. doi: 10.3389/fimmu.2019.02210 (PMC6787173; doi:10.3389/fimmu.2019.02210)
Supplement: Supplementary file 2 [file Data_Sheet_1.xlsx]

## Sheet: Results Primary Screen
		Norm. % FITC+ cells		Norm. MFI FITC+ cells
	miRNA	fold change	p-value	fold change	p-value
1	hsa-let-7a	1.02	0.9849	1.09	0.8654
2	hsa-let-7a-5p	0.98	0.9958	0.98	0.9997
3	hsa-let-7a-2-5p	0.97	0.999	0.89	0.9334
4	hsa-let-7b	1.03	0.999	1.06	0.999
5	hsa-let-7b5p	0.96	0.9949	0.95	0.9991
6	hsa-let-7c	1.03	0.9957	1.05	0.9991
7	hsa-let-7c-3p	0.98	0.9991	0.96	0.9992
8	hsa-let-7d	0.98	0.9993	0.89	0.8921
9	hsa-let-7d-5p	1.05	0.9784	1.05	0.9991
10	hsa-let-7e	0.99	0.9997	0.96	0.9994
11	hsa-let-7e-5p	0.96	0.9903	0.94	0.999
12	hsa-let-7f	1.03	0.8298	0.98	0.9997
13	hsa-let-7f-1-5p	1	0.9999	0.9	0.9633
14	hsa-let-7f-2-5p	1.05	0.9768	1.08	0.9902
15	hsa-let-7g	1.07	0.8078	1.04	0.9117
16	hsa-let-7g-5p	1.1	0.3494	1.22	0.1854
17	hsa-let-7i	1.1	0.3001	1.18	0.3841
18	hsa-let-7i-5p	1.02	0.9994	0.96	0.9994
19	hsa-miR-1	1.08	0.9566	1.18	0.8792
20	hsa-miR-100-5p	1.04	0.9894	1.09	0.9882
21	hsa-miR-101	1.03	0.8002	1.11	0.7587
22	hsa-miR-101	1.07	0.9989	1.14	0.9095
23	hsa-miR-101-5p	1.06	0.8572	1.17	0.51
24	hsa-miR-103a	1.06	0.9952	1.14	0.9996
25	hsa-miR-103a-2-5p	0.84	0.1519	0.8	0.44
26	hsa-miR-103b	0.97	0.9994	0.98	0.9224
27	hsa-miR-105	0.98	0.9997	0.95	0.9997
28	hsa-miR-105-5p	1.03	0.9991	1.08	0.995
29	hsa-miR-106a	1.05	0.9948	1.11	0.9796
30	hsa-miR-106a-5p	0.96	0.9989	0.92	0.9957
31	hsa-miR-106b	1.08	0.872	1.15	0.8061
32	hsa-miR-106b-5p	0.92	0.8699	1.02	0.9997
33	hsa-miR-107	1.04	0.9993	1.07	0.9993
34	hsa-miR-10a	0.98	0.9997	1.04	0.9997
35	hsa-miR-10a-5p	1.03	0.9994	1.09	0.9991
36	hsa-miR-10b	1.08	0.9748	1.13	0.9893
37	hsa-miR-10b-5p	1.02	0.9997	1.05	0.9996
38	hsa-miR-1178	1.04	0.9991	1.06	0.9994
39	hsa-miR-1178-5p	0.99	0.9996	1	0.9999
40	hsa-miR-1179	1.02	0.9997	1.01	0.9999
41	hsa-miR-1180	1.05	0.9958	1.09	0.9991
42	hsa-miR-1180-5p	0.98	0.9993	0.99	0.9999
43	hsa-miR-1181	1.1	0.8325	1.28	0.419
44	hsa-miR-1182	1.11	0.7377	1.2	0.7934
45	hsa-miR-1183	0.97	0.9994	0.96	0.9996
46	hsa-miR-1184	1.09	0.9508	1.21	0.7629
47	hsa-miR-1185	1	0.9999	0.99	0.9999
48	hsa-miR-1185-1-3p	1.05	0.8488	0.95	0.996
49	hsa-miR-1185-2-3p	1.05	0.8368	0.98	0.9997
50	hsa-miR-1193	1.05	0.894	1.04	0.9993
51	hsa-miR-1197	1	0.9999	0.89	0.9457
52	hsa-miR-1199-3p	0.98	0.9993	1.06	0.9948
53	hsa-miR-1199-5p	0.96	0.9306	0.97	0.9994
54	hsa-miR-1200	1.03	0.9801	0.98	0.9997
55	hsa-miR-1202	1	0.9999	0.98	0.9997
56	hsa-miR-1203	1	0.9998	0.97	0.9996
57	hsa-miR-1204	0.99	0.9998	0.95	0.9992
58	hsa-miR-1205	1.01	0.9997	1.02	0.9998
59	hsa-miR-1206	1.02	0.999	1.12	0.8992
60	hsa-miR-1207-3p	1	0.9999	1.08	0.995
61	hsa-miR-1207-5p	0.98	0.9994	0.92	0.995
62	hsa-miR-1208	0.96	0.9669	0.96	0.9995
63	hsa-miR-122	1.14	0.746	0.92	0.9953
64	hsa-miR-122-5p	1	0.9999	1.03	0.9999
65	hsa-miR-1224-3p	1.03	0.9989	1.12	0.9989
66	hsa-miR-1224-5p	0.99	0.9998	1	0.9998
67	hsa-miR-1225-3p	0.94	0.8102	0.87	0.8102
68	hsa-miR-1225-5p	1.01	0.9997	1.1	0.9997
69	hsa-miR-1226	0.97	0.9991	1.13	0.9991
70	hsa-miR-1226-5p	0.97	0.9991	1.1	0.9991
71	hsa-miR-1227	0.93	0.7075	0.81	0.7075
72	hsa-miR-1227-5p	0.89	0.0544	1	0.9999
73	hsa-miR-1228	1.01	0.9996	1.09	0.9996
74	hsa-miR-1228-5p	0.95	0.9516	0.89	0.9516
75	hsa-miR-1229	0.99	0.9999	1.03	0.9999
76	hsa-miR-1229-5p	0.89	0.0375	0.91	0.9287
77	hsa-miR-1231	0.97	0.9954	1.1	0.9954
78	hsa-miR-1233	1	0.9999	1.18	0.9999
79	hsa-miR-1233-5p	1.04	0.9952	1.15	0.5622
80	hsa-miR-1234	1	0.9999	0.91	0.999
81	hsa-miR-1236	0.99	0.9998	0.91	0.9958
82	hsa-miR-1236-5p	1.01	0.9996	1.12	0.8242
83	hsa-miR-1237	1.02	0.9997	0.93	0.9992
84	hsa-miR-1237-5p	1.01	0.9998	1.09	0.9649
85	hsa-miR-1238	1.02	0.9997	0.95	0.9995
86	hsa-miR-1238-5p	0.98	0.9993	1.02	0.9997
87	hsa-miR-124	0.98	0.0001	0.77	0.4902
88	hsa-miR-124-5p	0.67	0.0045	0.54	0.01
89	hsa-miR-1243	0.99	0.9999	0.95	0.9995
90	hsa-miR-1244	0.44	0.0001	0.58	0.0001
91	hsa-miR-1245	0.91	0.9768	0.81	0.7656
92	hsa-miR-1245b-3p	1.17	0.0408	1.2	0.2771
93	hsa-miR-1245b-5p	1.12	0.2593	1.18	0.4099
94	hsa-miR-1246	0.97	0.9994	0.94	0.9991
95	hsa-miR-1247	0.91	0.9051	0.9	0.9787
96	hsa-miR-1247-3p	0.83	0.0107	0.92	0.9883
97	hsa-miR-1248	0.98	0.9997	0.93	0.999
98	hsa-miR-1249	1.07	0.9656	1.07	0.9958
99	hsa-miR-1249-5p	1.04	0.9855	1.23	0.532
100	hsa-miR-1250	1.04	0.9991	0.94	0.9992
101	hsa-miR-1250-3p	0.98	0.9995	1.04	0.9993
102	hsa-miR-1251	1.05	0.9959	0.95	0.9993
103	hsa-miR-1251-3p	0.94	0.8558	0.99	0.9999
104	hsa-miR-1252	1.05	0.9958	0.96	0.9997
105	hsa-miR-1252-3p	1.02	0.9995	1.14	0.7107
106	hsa-miR-1253	1.05	0.9989	1.05	0.9993
107	hsa-miR-1254	0.99	0.9997	0.85	0.7309
108	hsa-miR-1255a	1.05	0.9989	1.02	0.9997
109	hsa-miR-1255b	1.02	0.9997	1.02	0.9767
110	hsa-miR-1255b-2-3p	1.05	0.9784	1.09	0.981
111	hsa-miR-1256	1.01	0.9998	0.91	0.9888
112	hsa-miR-1257	0.97	0.5098	1.17	0.9999
113	hsa-miR-1258	1.04	0.9715	1.04	0.9951
114	hsa-miR-125a-3p	1.08	0.2527	1.08	0.9957
115	hsa-miR-125a-5p	1.14	0.999	1.17	0.9991
116	hsa-miR-125b	1.22	0.0816	1.37	0.3953
117	hsa-miR-125b-1-5p	0.59	0.992	0.85	0.999
118	hsa-miR-125b-2-5p	0.98	0.7441	0.96	0.967
119	hsa-miR-126	1.14	0.8725	1.23	0.9599
120	hsa-miR-126-5p	1.19	0.9999	1.25	0.9995
121	hsa-miR-1260	1.02	0.7663	1	0.999
122	hsa-miR-1260b	0.97	0.9992	0.94	0.9915
123	hsa-miR-1261	1.11	0.9996	1.32	0.9863
124	hsa-miR-1262	1.04	0.9768	1.16	0.9999
125	hsa-miR-1263	1.03	0.999	1.31	0.1455
126	hsa-miR-1264	0.99	0.9997	1.12	0.9775
127	hsa-miR-1265	1.06	0.7392	1.29	0.1967
128	hsa-miR-1266	1.07	0.6853	1.44	0.0114
129	hsa-miR-1266-3p	0.95	0.9547	1.05	0.9992
130	hsa-miR-1267	0.98	0.9995	0.99	0.9999
131	hsa-miR-1268	0.99	0.9996	1.05	0.9995
132	hsa-miR-1268b	0.65	0.0001	0.63	0.0021
133	hsa-miR-1269	0.99	0.9998	1.18	0.768
134	hsa-miR-1269b	1.45	0.0016	1.18	0.5552
135	hsa-miR-1270	1.03	0.9991	1.17	0.8156
136	hsa-miR-1271	1.03	0.995	1.27	0.292
137	hsa-miR-1271-3p	0.96	0.9891	1.16	0.4873
138	hsa-miR-1272	1	0.9999	1.3	0.1812
139	hsa-miR-1273	0.46	0.0001	0.38	0.0002
140	hsa-miR-1273c	1.05	0.8204	1.01	0.9999
141	hsa-miR-1273d	1	0.9999	0.94	0.9798
142	hsa-miR-1273e	1	0.9999	0.97	0.9994
143	hsa-miR-1273f	1.02	0.999	1.05	0.9989
144	hsa-miR-1273g	0.97	0.9898	1.02	0.9997
145	hsa-miR-1273g-3p	0.85	0.0375	0.98	0.9997
146	hsa-miR-1273h-3p	1.12	0.7509	0.85	0.295
147	hsa-miR-1273h-5p	0.86	0.0538	0.98	0.9997
148	hsa-miR-127-3p	0.99	0.9996	1.12	0.9865
149	hsa-miR-1275	1.01	0.9996	1.07	0.9747
150	hsa-miR-127-5p	0.99	0.9996	1.01	0.9999
151	hsa-miR-1276	1.03	0.9991	1.07	0.9731
152	hsa-miR-1277	1.04	0.9957	1.06	0.9907
153	hsa-miR-1277-5p	0.97	0.9994	0.87	0.4753
154	hsa-miR-1278	1	0.9999	1.03	0.9995
155	hsa-miR-1279	1.03	0.9993	1.07	0.9761
156	hsa-miR-128	1.02	0.9993	1.02	0.9989
157	hsa-miR-1281	1.03	0.9992	1.07	0.9834
158	hsa-miR-128-1-5p	1.07	0.9894	0.98	0.9997
159	hsa-miR-1282	1.02	0.9996	1.02	0.9996
160	hsa-miR-128-2-5p	1.06	0.9958	1.01	0.9998
161	hsa-miR-1283	1	0.8946	1.02	0.999
162	hsa-miR-1284	0.92	0.7812	0.93	0.9864
163	hsa-miR-1285	0.97	0.4234	1.06	0.9335
164	hsa-miR-1285-5p	1.1	0.8466	0.97	0.9993
165	hsa-miR-1286	0.96	0.999	0.9	0.6179
166	hsa-miR-1287	1.01	0.9999	0.95	0.9952
167	hsa-miR-1287-3p	1.03	0.9996	0.73	0.0033
168	hsa-miR-1288	1	0.9999	0.91	0.7623
169	hsa-miR-1288-5p	1.05	0.999	0.86	0.378
170	hsa-miR-1289	0.98	0.9993	0.96	0.9997
171	hsa-miR-1290	1.02	0.9995	0.98	0.9994
172	hsa-miR-1291	1.04	0.9959	1	0.9999
173	hsa-miR-1292	0.98	0.9996	0.92	0.8899
174	hsa-miR-1292-3p	1.02	0.9996	0.81	0.0847
175	hsa-miR-1293	0.74	0.1569	0.58	0.0536
176	hsa-miR-129-3p	0.78	0.0019	0.77	0.005
177	hsa-miR-1294	1.03	0.9997	1.02	0.9998
178	hsa-miR-1295	0.99	0.9999	0.95	0.9996
179	hsa-miR-1295b-3p	1.04	0.9993	0.87	0.44
180	hsa-miR-1295b-5p	0.94	0.9958	0.66	0.0002
181	hsa-miR-129-5p	0.9	0.9997	0.93	0.9999
182	hsa-miR-1296-3p	1.17	0.2884	0.99	0.9998
183	hsa-miR-1297	1.02	0.9997	0.98	0.9999
184	hsa-miR-1298-3p	1.04	0.9994	0.79	0.0369
185	hsa-miR-1299	0.93	0.999	0.78	0.7172
186	hsa-miR-1301	0.82	0.5842	0.69	0.2627
187	hsa-miR-1301-5p	0.87	0.6418	0.62	0.0001
188	hsa-miR-1302	0.76	0.7631	0.62	0.1475
189	hsa-miR-1303	1.13	0.8854	1.3	0.8076
190	hsa-miR-1304	1	0.9999	1.03	0.9998
191	hsa-miR-1305	0.95	0.9993	0.95	0.9997
192	hsa-miR-1306	0.89	0.9561	0.68	0.9952
193	hsa-miR-1306-5p	0.86	0.8998	0.94	0.9512
194	hsa-miR-1307	1.02	0.9997	1.04	0.9997
195	hsa-miR-1307-5p	0.78	0.3911	0.96	0.9954
196	hsa-miR-130a	0.95	0.9992	0.97	0.9998
197	hsa-miR-130a-5p	1.03	0.9997	1.14	0.999
198	hsa-miR-130b	0.88	0.9162	0.68	0.7417
199	hsa-miR-130b-5p	0.95	0.9993	0.88	0.9992
200	hsa-miR-132-5p	0.87	0.8554	0.92	0.6621
201	hsa-miR-132	0.9	0.8581	0.66	0.9993
202	hsa-miR-1321	1.01	0.9998	1.15	0.9813
203	hsa-miR-1322	1.14	0.5337	1.3	0.3906
204	hsa-miR-1323	1.19	0.1872	1.44	0.0652
205	hsa-miR-1324	1.09	0.9565	1.16	0.9755
206	hsa-miR-133a	1.04	0.4731	1	0.2749
207	hsa-miR-133a-5p	0.91	0.9948	0.97	0.999
208	hsa-miR-133b	1.12	0.7582	1.19	0.8832
209	hsa-miR-134	1.1	0.8919	1.19	0.8984
210	hsa-miR-1343	1.02	0.9993	0.93	0.9837
211	hsa-miR-1343-5p	1	0.9999	0.97	0.999
212	hsa-miR-134-3p	0.96	0.9994	1.03	0.9993
213	hsa-miR-135a	1.12	0.9635	1.21	0.9876
214	hsa-miR-135a-5p	1.07	0.99	1.12	0.995
215	hsa-miR-135b	1.06	0.9951	1.08	0.9993
216	hsa-miR-135b-5p	1.15	0.9996	1.11	0.999
217	hsa-miR-136	1.18	0.9993	1.16	0.9821
218	hsa-miR-136-5p	0.95	0.9755	0.92	0.9993
219	hsa-miR-137	0.97	0.6801	0.99	0.9999
220	hsa-miR-138	1.1	0.9999	1.15	0.9991
221	hsa-miR-138-1-5p	1.2	0.9991	1.24	0.747
222	hsa-miR-138-2-5p	1.23	0.9915	1.2	0.8899
223	hsa-miR-139-3p	0.99	0.9998	1.09	0.9989
224	hsa-miR-139-5p	1.09	0.1915	1.41	0.036
225	hsa-miR-140-3p	1.31	0.8379	1.3	0.4605
226	hsa-miR-140-5p	1.16	0.9995	1.08	0.9993
227	hsa-miR-141	1.08	0.9958	0.99	0.9999
228	hsa-miR-141-5p	1.22	0.9951	1.22	0.8283
229	hsa-miR-142-3p	0.99	0.5698	1.05	0.6223
230	hsa-miR-142-5p	1.28	0.9384	1.28	0.5449
231	hsa-miR-143	1.05	0.6792	1.16	0.7485
232	hsa-miR-143-5p	1.06	0.4695	1.21	0.439
233	hsa-miR-144	1.05	0.5967	1.07	0.9989
234	hsa-miR-144-5p	1.06	0.5652	1.16	0.7585
235	hsa-miR-145	1.07	0.2435	1.27	0.1599
236	hsa-miR-145-5p	1.08	0.1822	1.26	0.1917
237	hsa-miR-1468-3p	1	0.9999	1.01	0.9998
238	hsa-miR-1469	1.09	0.1121	1.27	0.1588
239	hsa-miR-146a	1.07	0.3345	1.2	0.4504
240	hsa-miR-146a-5p	1.05	0.6479	1.17	0.672
241	hsa-miR-146b-3p	1.04	0.8364	1.14	0.8628
242	hsa-miR-146b-5p	1.03	0.9949	1	0.9999
243	hsa-miR-147	0.94	0.9717	0.96	0.9993
244	hsa-miR-1470	1	0.9999	0.94	0.9989
245	hsa-miR-1471	1.04	0.9991	1	0.9999
246	hsa-miR-147b	0.98	0.9994	0.95	0.9993
247	hsa-miR-148a	0.99	0.9997	1.04	0.9996
248	hsa-miR-148a-5p	1.01	0.9998	0.97	0.9996
249	hsa-miR-148b	0.97	0.9994	1.04	0.9993
250	hsa-miR-148b-5p	1	0.9999	0.93	0.9948
251	hsa-miR-149	1.03	0.9992	1.03	0.9996
252	hsa-miR-149-5p	0.89	0.5029	0.91	0.973
253	hsa-miR-150	0.92	0.8796	0.81	0.3111
254	hsa-miR-150-5p	0.91	0.6811	0.83	0.4092
255	hsa-miR-151-3p	1.54	0.7224	1.45	0.3501
256	hsa-miR-151-5p	0.95	0.995	0.79	0.1922
257	hsa-miR-151b	0.95	0.9991	0.95	0.9959
258	hsa-miR-152	1.34	0.999	1.29	0.9957
259	hsa-miR-152-5p	1.12	0.9471	1.02	0.9995
260	hsa-miR-153	1.23	0.9998	1.42	0.55
261	hsa-miR-153-5p	1.17	0.7021	1.03	0.9993
262	hsa-miR-1537	1.26	0.9996	1.21	0.9999
263	hsa-miR-1537-5p	1.13	0.9375	1.02	0.9996
264	hsa-miR-1538	1.49	0.8511	1.46	0.2937
265	hsa-miR-1539	1.23	0.9999	1.16	0.9996
266	hsa-miR-154	1.44	0.9637	1.28	0.999
267	hsa-miR-154-5p	1.38	0.9947	1.37	0.8349
268	hsa-miR-155	1.37	0.9954	1.04	0.8907
269	hsa-miR-155-5p	1.13	0.9996	1.12	0.9991
270	hsa-miR-1587	1.17	0.5608	1.16	0.9163
271	hsa-miR-15a	1.68	0.2815	1.31	0.9899
272	hsa-miR-15a-5p	1.68	0.2925	1.37	0.8163
273	hsa-miR-15b	1.01	0.9996	0.93	0.9861
274	hsa-miR-15b-5p	0.93	0.336	0.92	0.9567
275	hsa-miR-1-5p	1.06	0.8002	1.34	0.1206
276	hsa-miR-16	1.05	0.9997	1.02	0.9996
277	hsa-miR-16-1-5p	1.03	0.9865	0.99	0.9999
278	hsa-miR-16-2-5p	1.05	0.6406	1.05	0.999
279	hsa-miR-17	1.01	0.9993	1.08	0.9599
280	hsa-miR-17-5p	1.07	0.2471	1.15	0.3933
281	hsa-miR-181a	1.04	0.5954	1.19	0.1906
282	hsa-miR-181a-5p	1.03	0.9552	1.05	0.999
283	hsa-miR-181a-2-5p	1.03	0.9885	1.19	0.1741
284	hsa-miR-181b	1.03	0.9752	1.19	0.1705
285	hsa-miR-181b-2-3p	1.01	0.9993	1.02	0.9999
286	hsa-miR-181b-3p	1.04	0.9994	1.03	0.999
287	hsa-miR-181c	0.8	0.0435	0.84	0.4502
288	hsa-miR-181c-5p	1.03	0.9994	1.02	0.9996
289	hsa-miR-181d	0.76	0.0088	0.76	0.0665
290	hsa-miR-182	0.89	0.5959	0.84	0.3784
291	hsa-miR-182-5p	1.05	0.9952	1.05	0.999
292	hsa-miR-1825	1.04	0.999	0.97	0.9996
293	hsa-miR-1827	1.03	0.9994	0.98	0.9997
294	hsa-miR-183	1.07	0.9492	1.03	0.9996
295	hsa-miR-183-5p	1.11	0.6301	1.08	0.9843
296	hsa-miR-184	1.14	0.3228	1.1	0.9297
297	hsa-miR-185	1.05	0.9952	1.05	0.9991
298	hsa-miR-185-5p	1.02	0.9997	1	0.9999
299	hsa-miR-186	0.97	0.9997	1.07	0.9991
300	hsa-miR-186-5p	1.17	0.8698	1.13	0.9037
301	hsa-miR-187	1.21	0.7182	1.13	0.9289
302	hsa-miR-187-5p	1.18	0.8415	1.12	0.9492
303	hsa-miR-188-3p	1.04	0.9996	1.07	0.9991
304	hsa-miR-188-5p	1.1	0.996	1.01	0.9955
305	hsa-miR-18a	1.23	0.5788	1.24	0.2497
306	hsa-miR-18a-5p	1.05	0.9994	0.96	0.9996
307	hsa-miR-18b	1.26	0.4422	1.26	0.1957
308	hsa-miR-18b-5p	0.98	0.9999	1	0.9999
309	hsa-miR-190	1.24	0.5098	1.24	0.2569
310	hsa-miR-1908	1.01	0.9999	1.01	0.9999
311	hsa-miR-1908-3p	0.76	0.2828	0.9	0.4844
312	hsa-miR-1909	0.8	0.3304	0.71	0.5901
313	hsa-miR-1909-5p	0.86	0.9655	0.81	0.5713
314	hsa-miR-190a-3p	0.9	0.5688	0.87	0.5615
315	hsa-miR-190b	0.96	0.9995	0.93	0.9994
316	hsa-miR-191	0.86	0.7402	0.63	0.2952
317	hsa-miR-191-5p	0.95	0.9992	1.02	0.9999
318	hsa-miR-1910-3p	1	0.9999	0.98	0.9997
319	hsa-miR-1911	0.99	0.9996	0.89	0.999
320	hsa-miR-1911-5p	0.94	0.9997	0.84	0.6875
321	hsa-miR-1912	0.98	0.999	0.94	0.9995
322	hsa-miR-1913	1.05	0.9999	1.02	0.9999
323	hsa-miR-1914	1.09	0.9993	0.99	0.9999
324	hsa-miR-1914-5p	0.95	0.9822	0.84	0.9879
325	hsa-miR-1915	0.59	0.0001	0.65	0.3711
326	hsa-miR-1915-5p	0.98	0.9993	0.9	0.9992
327	hsa-miR-192	1.07	0.9991	0.87	0.9767
328	hsa-miR-192-5p	0.96	0.9996	0.94	0.9994
329	hsa-miR-193a-3p	1.09	0.9907	0.97	0.9997
330	hsa-miR-193a-5p	0.9	0.9884	0.76	0.4678
331	hsa-miR-193b	1.11	0.9803	0.87	0.9735
332	hsa-miR-193b-5p	0.9	0.9905	0.82	0.8209
333	hsa-miR-194	1.13	0.9907	1.05	0.9917
334	hsa-miR-194-5p	0.99	0.9999	1.06	0.9993
335	hsa-miR-195	1.06	0.9993	0.85	0.9316
336	hsa-miR-195-5p	1.02	0.9998	0.89	0.9897
337	hsa-miR-196a	1.06	0.9439	1.01	0.6897
338	hsa-miR-196a-5p	0.88	0.8311	0.94	0.9994
339	hsa-miR-196b	0.99	0.9998	1.07	0.9993
340	hsa-miR-196b-5p	1.13	0.7473	1.25	0.5015
341	hsa-miR-197	1.25	0.1323	1.53	0.0109
342	hsa-miR-1972	1.12	0.8115	1.05	0.999
343	hsa-miR-1973	1.18	0.4287	1.46	0.0313
344	hsa-miR-197-5p	1.05	0.9894	1.1	0.8804
345	hsa-miR-1976	1.14	0.7027	1.34	0.1859
346	hsa-miR-198	1.02	0.9997	1.22	0.7557
347	hsa-miR-199a-3p	1.03	0.9994	1.11	0.9283
348	hsa-miR-199a-5p	1.03	0.9994	1.01	0.9998
349	hsa-miR-199b-3p	1.39	0.9992	1.07	0.999
350	hsa-miR-199b-5p	1	0.9999	0.91	0.9794
351	hsa-miR-19a	1.49	0.6948	1.25	0.6948
352	hsa-miR-19a-5p	1	0.912	0.83	0.999
353	hsa-miR-19b	1.5	0.9671	1.18	0.8793
354	hsa-miR-19b-1-5p	1.61	0.9798	1.23	0.6106
355	hsa-miR-19b-2-5p	1.43	0.9958	1.06	0.9991
356	hsa-miR-200a	1.46	0.9907	1.15	0.9578
357	hsa-miR-200a-5p	1.56	0.8505	1.13	0.975
358	hsa-miR-200b	1.3	0.9999	0.97	0.9999
359	hsa-miR-200b-5p	1.45	0.995	1.1	0.9947
360	hsa-miR-200c	1.45	0.9949	1.16	0.9272
361	hsa-miR-200c-5p	1.44	0.9955	0.94	0.9999
362	hsa-miR-202	0.93	0.9993	0.91	0.9991
363	hsa-miR-202-5p	0.47	0.0049	0.41	0.0024
364	hsa-miR-203	0.56	0.031	0.49	0.0107
365	hsa-miR-203a-5p	0.91	0.132	0.94	0.995
366	hsa-miR-204-3p	1.01	0.9997	1.17	0.2385
367	hsa-miR-205	0.85	0.9517	0.72	0.4024
368	hsa-miR-205-5p	0.61	0.0683	0.51	0.0167
369	hsa-miR-2052	1.11	0.995	1.21	0.7646
370	hsa-miR-2053	0.55	0.0248	0.49	0.0107
371	hsa-miR-2054	1.07	0.9992	0.97	0.9997
372	hsa-miR-206	0.49	0.0072	0.41	0.0024
373	hsa-miR-208a	1.07	0.9993	1.11	0.995
374	hsa-miR-208a-5p	0.98	0.9994	1.06	0.9916
375	hsa-miR-208b	1.08	0.9991	1.05	0.9996
376	hsa-miR-208b-5p	1.05	0.9949	1.15	0.3743
377	hsa-miR-20a	0.62	0.0844	0.53	0.0262
378	hsa-miR-20a-5p	0.93	0.9996	0.91	0.9994
379	hsa-miR-20b	1.1	0.9994	1.14	0.999
380	hsa-miR-20b-5p	0.96	0.9997	1.01	0.9999
381	hsa-miR-21	0.92	0.9995	0.84	0.9954
382	hsa-miR-21-5p	0.97	0.9999	0.9	0.9993
383	hsa-miR-210	1.44	0.4075	1.31	0.7531
384	hsa-miR-210-5p	1.05	0.9882	1.19	0.1395
385	hsa-miR-211	1.02	0.9999	0.93	0.9995
386	hsa-miR-2110	1.37	0.6318	1.29	0.8211
387	hsa-miR-2113	1.36	0.6416	1.32	0.6994
388	hsa-miR-211-3p	1.1	0.5491	1.26	0.0128
389	hsa-miR-2114	0.98	0.9997	0.89	0.9889
390	hsa-miR-2114-5p	0.94	0.999	0.86	0.4375
391	hsa-miR-2115	0.93	0.995	0.8	0.595
392	hsa-miR-2115-5p	1.03	0.9994	1.02	0.9996
393	hsa-miR-2116	0.94	0.9989	0.81	0.6516
394	hsa-miR-2116-5p	1.01	0.9999	0.98	0.9996
395	hsa-miR-2117	0.93	0.9948	0.88	0.9705
396	hsa-miR-212	1.23	0.9785	1.05	0.9997
397	hsa-miR-212-5p	1.01	0.9997	1.17	0.2191
398	hsa-miR-214	1.07	0.9996	0.94	0.9996
399	hsa-miR-214-5p	1.38	0.574	1.22	0.9688
400	hsa-miR-215-3p	1.06	0.974	1.28	0.0071
401	hsa-miR-216a	1.2	0.4434	1.23	0.4365
402	hsa-miR-216a-3p	1	0.9999	1.01	0.9999
403	hsa-miR-216b	0.9	0.9882	0.89	0.9899
404	hsa-miR-216b-3p	1.09	0.6516	1.1	0.8647
405	hsa-miR-217	1.09	0.9903	1.34	0.0722
406	hsa-miR-218	1.18	0.5576	1.15	0.9014
407	hsa-miR-218-1-5p	1.16	0.7341	1.15	0.8849
408	hsa-miR-218-2-5p	1.14	0.8246	1.23	0.4414
409	hsa-miR-219-1-3p	1.07	0.996	1.09	0.9958
410	hsa-miR-219-2-3p	1.07	0.9989	1.1	0.995
411	hsa-miR-219-5p	1.26	0.1533	1.2	0.6025
412	hsa-miR-22	1.25	0.1888	1.17	0.7997
413	hsa-miR-22-5p	1.18	0.5608	1.02	0.9998
414	hsa-miR-221	1.01	0.9998	1.06	0.9994
415	hsa-miR-221-5p	0.88	0.7977	0.89	0.999
416	hsa-miR-222	1.01	0.9999	1.01	0.9999
417	hsa-miR-222-5p	1.07	0.9949	1.25	0.6626
418	hsa-miR-223	1.14	0.6306	1.29	0.4666
419	hsa-miR-223-5p	1.04	0.9994	1.08	0.9992
420	hsa-miR-224	1.15	0.6096	1.29	0.4675
421	hsa-miR-224-5p	1.1	0.9605	1.09	0.9991
422	hsa-miR-2276	0.98	0.9997	1.02	0.9998
423	hsa-miR-2276-5p	0.93	0.9412	1.08	0.9777
424	hsa-miR-2277-3p	0.95	0.9991	0.98	0.9998
425	hsa-miR-2277-5p	1.02	0.9853	1	0.9999
426	hsa-miR-2278	0.99	0.9999	1.01	0.9999
427	hsa-miR-2355-3p	1.01	0.9994	1.03	0.9991
428	hsa-miR-2355-5p	1.23	0.0008	1.18	0.2471
429	hsa-miR-2392	1.07	0.9993	0.84	0.9402
430	hsa-miR-23a	1.15	0.5681	1.2	0.8693
431	hsa-miR-23a-5p	1.06	0.996	1.04	0.9997
432	hsa-miR-23b	1.03	0.9995	1.37	0.2017
433	hsa-miR-23b-5p	1.1	0.9542	1.27	0.5683
434	hsa-miR-23c	0.97	0.9994	1.04	0.9994
435	hsa-miR-24	1.06	0.9997	1.12	0.4595
436	hsa-miR-24-1-5p	1.06	0.999	1.08	0.9993
437	hsa-miR-24-2-5p	1.1	0.2925	1.15	0.9999
438	hsa-miR-2467-3p	1.15	0.1125	1.25	0.1092
439	hsa-miR-2467-5p	1.09	0.6696	1.24	0.1269
440	hsa-miR-25	1.03	0.1494	1.16	0.9999
441	hsa-miR-25-5p	0.98	0.9999	0.88	0.1916
442	hsa-miR-2681	1	0.9999	0.98	0.9995
443	hsa-miR-2681-5p	1	0.9999	0.94	0.9622
444	hsa-miR-2682	1.04	0.9993	1.1	0.4077
445	hsa-miR-2682-5p	0.93	0.9852	0.87	0.1629
446	hsa-miR-26a	1.01	0.4007	1.02	0.9671
447	hsa-miR-26a-1-5p	1.03	0.9317	1.14	0.9997
448	hsa-miR-26a-2-5p	1	0.2376	1.27	0.9898
449	hsa-miR-26b	0.96	0.9849	1.03	0.9483
450	hsa-miR-26b-5p	1.01	0.0208	1.27	0.9893
451	hsa-miR-27a	0.69	0.7343	0.91	0.3421
452	hsa-miR-27a-5p	0.45	0.0001	0.51	0.0001
453	hsa-miR-27b	0.9	0.2549	0.88	0.9884
454	hsa-miR-27b-5p	0.98	0.6443	0.82	0.9992
455	hsa-miR-28-3p	1.15	0.0025	1.11	0.2254
456	hsa-miR-28-5p	0.9	0.794	1.05	0.3958
457	hsa-miR-2861	1.07	0.9704	1.02	0.9996
458	hsa-miR-2909	1	0.9999	1	0.9999
459	hsa-miR-296-3p	0.96	0.0337	1.24	0.0379
460	hsa-miR-2964a-3p	1.01	0.9997	1.08	0.9951
461	hsa-miR-2964a-5p	0.98	0.9993	1.23	0.3079
462	hsa-miR-296-5p	0.98	0.168	0.95	0.8511
463	hsa-miR-297	0.93	0.1242	1.19	0.0754
464	hsa-miR-298	1.14	0.0028	1.08	0.3055
465	hsa-miR-299-3p	0.89	0.5825	0.91	0.96
466	hsa-miR-299-5p	0.98	0.0735	1.02	0.5269
467	hsa-miR-29a	0.8	0.9954	0.68	0.9996
468	hsa-miR-29a-5p	0.85	0.9768	0.74	0.9999
469	hsa-miR-29b	0.99	0.9999	0.83	0.3455
470	hsa-miR-29b-1-5p	0.69	0.9999	0.65	0.9993
471	hsa-miR-29b-2-5p	1.08	0.9904	1.1	0.9071
472	hsa-miR-29c	1	0.9999	0.84	0.4238
473	hsa-miR-29c-5p	1.03	0.9995	0.93	0.995
474	hsa-miR-300	1.16	0.5376	1.09	0.9641
475	hsa-miR-301a	0.98	0.9997	0.97	0.9994
476	hsa-miR-301a-5p	1.23	0.5588	1.18	0.8932
477	hsa-miR-301b	1.04	0.9994	1.11	0.817
478	hsa-miR-301b-5p	1	0.9996	1	0.9999
479	hsa-miR-302a	0.97	0.9996	1.03	0.9994
480	hsa-miR-302a-5p	1.05	0.9993	1.01	0.9998
481	hsa-miR-302b	1.06	0.999	1.09	0.9568
482	hsa-miR-302b-5p	0.97	0.9995	0.93	0.995
483	hsa-miR-302c	0.93	0.9958	0.82	0.8688
484	hsa-miR-302c-5p	0.89	0.9124	0.85	0.4761
485	hsa-miR-302d	0.82	0.1754	0.86	0.9731
486	hsa-miR-302d-5p	1.03	0.9996	0.92	0.9991
487	hsa-miR-302e	0.99	0.4959	1.05	0.9995
488	hsa-miR-302f	0.97	0.9999	1	0.9999
489	hsa-miR-3064-3p	0.99	0.9999	0.91	0.9897
490	hsa-miR-3064-5p	1.04	0.9994	0.9	0.9846
491	hsa-miR-3065-3p	1	0.9999	1.01	0.9999
492	hsa-miR-3065-5p	1	0.9999	1.03	0.9992
493	hsa-miR-3074-3p	1.03	0.9994	1.07	0.9954
494	hsa-miR-3074-5p	1.11	0.5698	1.07	0.9468
495	hsa-miR-30a	0.99	0.9999	1.05	0.9995
496	hsa-miR-30a-5p	1.11	0.0001	0.93	0.9993
497	hsa-miR-30b	1.04	0.9668	1.08	0.9991
498	hsa-miR-30b-5p	0.95	0.9995	0.93	0.9993
499	hsa-miR-30c	0.96	0.9993	0.84	0.9317
500	hsa-miR-30c-1-5p	1.05	0.9992	1.03	0.9997
501	hsa-miR-30c-2-5p	0.9	0.9997	0.81	0.831
502	hsa-miR-30d	1.44	0.1191	1.03	0.9997
503	hsa-miR-30d-5p	1.29	0.5657	0.99	0.9999
504	hsa-miR-30e	1.46	0.0955	1.13	0.9883
505	hsa-miR-30e-5p	1.5	0.0506	1.03	0.9997
506	hsa-miR-31	1.38	0.2498	1.03	0.9997
507	hsa-miR-31-5p	1.45	0.1121	1	0.9999
508	hsa-miR-3115	1	0.9999	1.02	0.9996
509	hsa-miR-3116	0.96	0.9993	0.92	0.7146
510	hsa-miR-3117-3p	1.08	0.9244	1.07	0.8652
511	hsa-miR-3117-5p	0.91	0.9885	1.03	0.9997
512	hsa-miR-3118	1.16	0.1872	1.09	0.5901
513	hsa-miR-3119	1.07	0.9996	1.1	0.6225
514	hsa-miR-3120-3p	1.08	0.9994	1	0.9996
515	hsa-miR-3120-5p	1.06	0.999	1.04	0.9996
516	hsa-miR-3121-3p	1.09	0.9994	1.01	0.9994
517	hsa-miR-3121-5p	0.94	0.999	1.04	0.9996
518	hsa-miR-3122	1.06	0.9997	1.02	0.996
519	hsa-miR-3123	1.15	0.9508	1.01	0.9993
520	hsa-miR-3124-3p	1.07	0.9989	1.16	0.9198
521	hsa-miR-3124-5p	1.2	0.6787	1	0.9994
522	hsa-miR-3125	1.16	0.9147	1.06	0.9319
523	hsa-miR-3126-3p	0.97	0.9991	0.94	0.9822
524	hsa-miR-3126-5p	1.19	0.7924	1.05	0.9554
525	hsa-miR-3127-3p	0.98	0.9997	1.07	0.9992
526	hsa-miR-3127-5p	1.22	0.5652	1.08	0.8054
527	hsa-miR-3128	1.38	0.0196	1.14	0.2118
528	hsa-miR-3129-3p	0.86	0.2693	1.07	0.9774
529	hsa-miR-3129-5p	1.24	0.4346	1.02	0.999
530	hsa-miR-3130-3p	1.28	0.1889	0.97	0.9999
531	hsa-miR-3130-5p	0.99	0.8013	0.92	0.999
532	hsa-miR-3131	1.02	0.4649	1.05	0.9897
533	hsa-miR-3132	0.99	0.1891	1.01	0.8995
534	hsa-miR-3133	1.04	0.8875	1.05	0.9991
535	hsa-miR-3134	0.97	0.4839	0.9	0.8581
536	hsa-miR-3135	0.98	0.5764	0.95	0.6753
537	hsa-miR-3135b	1.02	0.9905	1.03	0.9994
538	hsa-miR-3136-3p	0.98	0.9997	1.11	0.6037
539	hsa-miR-3136-5p	1.03	0.9864	1.05	0.5705
540	hsa-miR-3137	1.02	0.9574	1.1	0.4922
541	hsa-miR-3138	1.02	0.9433	1.11	0.5632
542	hsa-miR-3139	1.02	0.9993	1.19	0.9995
543	hsa-miR-3140-3p	1.07	0.4934	0.92	0.995
544	hsa-miR-3140-5p	1.05	0.9947	1.04	0.9991
545	hsa-miR-3141	1.03	0.9947	0.99	0.9999
546	hsa-miR-3142	0.99	0.9996	0.97	0.9997
547	hsa-miR-3143	1.01	0.9996	0.89	0.9768
548	hsa-miR-3144-3p	1.01	0.9998	0.97	0.9997
549	hsa-miR-3144-5p	1.02	0.9993	0.97	0.9996
550	hsa-miR-3145-3p	1.01	0.9998	0.92	0.9951
551	hsa-miR-3145-5p	0.99	0.9999	0.98	0.9996
552	hsa-miR-3146	1.01	0.9998	0.88	0.9522
553	hsa-miR-3147	1.03	0.999	1.09	0.9888
554	hsa-miR-3148	0.97	0.8547	0.92	0.1112
555	hsa-miR-3149	0.92	0.9991	0.76	0.988
556	hsa-miR-3150a-3p	0.98	0.9995	0.84	0.5715
557	hsa-miR-3150a-5p	1.01	0.9997	1.09	0.8111
558	hsa-miR-3150b-3p	1.01	0.9997	0.9	0.9491
559	hsa-miR-3150b-5p	1	0.9999	0.92	0.9885
560	hsa-miR-3151-3p	1.21	0.6721	0.96	0.9996
561	hsa-miR-3152-3p	0.93	0.9414	0.86	0.729
562	hsa-miR-3152-5p	1.06	0.982	1.02	0.9996
563	hsa-miR-3153	0.99	0.9997	0.97	0.9996
564	hsa-miR-3154	0.98	0.9994	0.94	0.9991
565	hsa-miR-3155	1	0.9999	0.92	0.9896
566	hsa-miR-3155b	0.96	0.9999	0.89	0.8476
567	hsa-miR-3156-3p	0.92	0.9024	0.89	0.6556
568	hsa-miR-3156-5p	1.06	0.949	1.12	0.8768
569	hsa-miR-3157-3p	1.02	0.9997	1.04	0.999
570	hsa-miR-3157-5p	1.03	0.9994	1.07	0.9955
571	hsa-miR-3158-3p	1.04	0.999	1.19	0.3233
572	hsa-miR-3158-5p	1.1	0.7024	1.1	0.7763
573	hsa-miR-3159	0.91	0.6875	0.91	0.9733
574	hsa-miR-3160-3p	0.91	0.4339	0.8	0.1127
575	hsa-miR-3160-5p	0.65	0.0001	0.76	0.0077
576	hsa-miR-3161	0.98	0.9992	0.94	0.9955
577	hsa-miR-3162-3p	1.18	0.8417	1.09	0.9886
578	hsa-miR-3162-5p	1.01	0.9998	0.97	0.9995
579	hsa-miR-3163	0.97	0.999	0.94	0.9949
580	hsa-miR-3164	0.95	0.977	0.86	0.502
581	hsa-miR-3165	0.93	0.7941	0.83	0.2717
582	hsa-miR-3166	0.99	0.9998	1.02	0.9997
583	hsa-miR-3167	1.02	0.9996	0.92	0.9651
584	hsa-miR-3168	0.91	0.4522	0.83	0.2974
585	hsa-miR-3169	0.98	0.9993	1.01	0.9999
586	hsa-miR-3170	1	0.9999	1.09	0.928
587	hsa-miR-3171	1.04	0.9881	1.15	0.3845
588	hsa-miR-3173-3p	0.98	0.9996	1.05	0.9992
589	hsa-miR-3173-5p	1.2	0.736	1.06	0.9991
590	hsa-miR-3174	1.02	0.9996	0.98	0.9997
591	hsa-miR-3175	1.02	0.9996	1.09	0.9418
592	hsa-miR-3176	0.99	0.9998	1.1	0.8866
593	hsa-miR-3177-3p	1	0.9999	1.02	0.9996
594	hsa-miR-3177-5p	1.28	0.3479	1.19	0.3692
595	hsa-miR-3178	1	0.9998	0.99	0.9998
596	hsa-miR-3179	1	0.9999	1.04	0.9989
597	hsa-miR-3180-3p	1	0.9999	0.98	0.9996
598	hsa-miR-3180-5p	1	0.9997	0.99	0.9997
599	hsa-miR-3181	1.01	0.9996	1.05	0.9957
600	hsa-miR-3182	1	0.9999	1.07	0.9424
601	hsa-miR-3183	1	0.9999	0.98	0.9996
602	hsa-miR-3184-5p	0.99	0.9997	1.03	0.9992
603	hsa-miR-3184-3p	1.19	0.7822	1.12	0.9947
604	hsa-miR-3185	1	0.9999	1.01	0.9998
605	hsa-miR-3186-3p	1.01	0.9997	1.05	0.9956
606	hsa-miR-3186-5p	1	0.9999	1.02	0.9996
607	hsa-miR-3187-3p	1.01	0.9997	1.1	0.7705
608	hsa-miR-3187-5p	1.36	0.0994	1.17	0.5044
609	hsa-miR-3188	1	0.9999	1.06	0.9903
610	hsa-miR-3189-3p	1	0.9999	0.99	0.9997
611	hsa-miR-3189-5p	1.38	0.0695	1.25	0.1224
612	hsa-miR-3190-5p	1.05	0.9253	1.17	0.8829
613	hsa-miR-3190-3p	1.05	0.9995	0.93	0.9993
614	hsa-miR-3191	1	0.9999	1.03	0.9994
615	hsa-miR-3191-5p	1.25	0.4492	1.14	0.9852
616	hsa-miR-3192	1.01	0.9997	0.96	0.999
617	hsa-miR-3192-3p	1.39	0.0603	1.25	0.5666
618	hsa-miR-3193	1.01	0.9998	1.04	0.9991
619	hsa-miR-3194-3p	1.26	0.4461	1.16	0.5886
620	hsa-miR-3194-5p	1	0.9999	1	0.9999
621	hsa-miR-3195	0.98	0.9993	1.05	0.999
622	hsa-miR-3196	1	0.9999	0.97	0.9995
623	hsa-miR-3197	0.99	0.9999	0.96	0.9991
624	hsa-miR-3198	1	0.9999	0.96	0.9991
625	hsa-miR-3199	1	0.9999	0.92	0.8565
626	hsa-miR-32	1.56	0.0235	1.08	0.9993
627	hsa-miR-32-5p	1.35	0.336	1.05	0.9996
628	hsa-miR-3200-3p	0.98	0.9995	0.94	0.9715
629	hsa-miR-3200-5p	1.03	0.7722	1.06	0.9774
630	hsa-miR-3201	1.01	0.9996	0.98	0.9996
631	hsa-miR-3202	1	0.9999	1.04	0.9991
632	hsa-miR-320a	1.44	0.1197	0.96	0.9996
633	hsa-miR-320b	1.34	0.365	0.96	0.9996
634	hsa-miR-320c	1.19	0.9447	0.84	0.951
635	hsa-miR-320d	1.2	0.9999	1.29	0.8963
636	hsa-miR-320e	1	0.9999	1.01	0.9998
637	hsa-miR-323-3p	1.55	0.7947	1.88	0.0059
638	hsa-miR-323-5p	1.34	0.9993	1.41	0.5342
639	hsa-miR-323b-3p	1.02	0.9996	1.02	0.9997
640	hsa-miR-323b-5p	1.04	0.9992	1.02	0.9993
641	hsa-miR-324-3p	1.12	0.9993	1.12	0.9993
642	hsa-miR-324-5p	1.31	0.9995	1.53	0.2398
643	hsa-miR-325	1.52	0.8737	1.56	0.1866
644	hsa-miR-326	1.29	0.9996	1.56	0.1766
645	hsa-miR-328	1.25	0.9999	1.37	0.69
646	hsa-miR-328-5p	1.31	0.221	0.98	0.9998
647	hsa-miR-329	1.29	0.9997	1.39	0.6238
648	hsa-miR-329-5p	0.87	0.9877	0.99	0.9999
649	hsa-miR-330-3p	1.07	0.999	1.18	0.9951
650	hsa-miR-330-5p	1.36	0.9991	1.43	0.4775
651	hsa-miR-331-3p	0.83	0.5759	0.91	0.9858
652	hsa-miR-331-5p	1.02	0.9997	1.12	0.8398
653	hsa-miR-335	0.96	0.9995	1.14	0.6706
654	hsa-miR-335-5p	0.99	0.9999	1.07	0.9955
655	hsa-miR-337-3p	1.03	0.9996	1.08	0.988
656	hsa-miR-337-5p	0.96	0.9994	1.05	0.9991
657	hsa-miR-338-3p	0.94	0.9991	0.91	0.986
658	hsa-miR-338-5p	1.01	0.9999	1.01	0.9999
659	hsa-miR-339-3p	0.83	0.5798	0.81	0.3064
660	hsa-miR-339-5p	0.99	0.9999	1	0.9999
661	hsa-miR-33a	0.73	0.1016	0.71	0.0234
662	hsa-miR-33a-5p	0.84	0.7116	0.8	0.2527
663	hsa-miR-33b	0.75	0.1496	0.67	0.008
664	hsa-miR-33b-5p	1	0.9999	1.05	0.9994
665	hsa-miR-340	0.95	0.9751	0.97	0.9996
666	hsa-miR-340-5p	0.73	0.0001	0.58	0.0046
667	hsa-miR-342-3p	1.05	0.9791	1.17	0.7224
668	hsa-miR-342-5p	0.91	0.4121	0.87	0.9322
669	hsa-miR-345-5p	1.05	0.9865	1.04	0.9994
670	hsa-miR-345-3p	0.97	0.9997	1	0.9999
671	hsa-miR-346	1.01	0.9997	1.04	0.9995
672	hsa-miR-34a	0.64	0.9955	0.74	0.9999
673	hsa-miR-34a-5p	1	0.9999	1.19	0.5517
674	hsa-miR-34b	0.94	0.938	1.12	0.9559
675	hsa-miR-34b-5p	1.01	0.9998	1.17	0.7138
676	hsa-miR-34c-3p	0.91	0.5166	0.94	0.9992
677	hsa-miR-34c-5p	0.97	0.9991	1.1	0.9872
678	hsa-miR-3529-5p	1.07	0.9996	1.31	0.6177
679	hsa-miR-3529-3p	1.08	0.9991	1.1	0.9989
680	hsa-miR-3545-3p	1.05	0.2715	1.1	0.9622
681	hsa-miR-3545-5p	1.06	0.1638	1.08	0.989
682	hsa-miR-3591-3p	0.97	0.9991	0.79	0.0881
683	hsa-miR-3591-5p	1.05	0.9599	0.95	0.999
684	hsa-miR-3605-3p	1.02	0.9837	1.02	0.9994
685	hsa-miR-3605-5p	1	0.9998	1.08	0.7802
686	hsa-miR-3606-5p	0.99	0.9993	0.94	0.9823
687	hsa-miR-3606-3p	1.18	0.8379	1.16	0.9439
688	hsa-miR-3607-3p	1	0.9997	1.12	0.3245
689	hsa-miR-3607-5p	0.99	0.9996	1.14	0.1386
690	hsa-miR-3609	1.02	0.9407	1.13	0.2104
691	hsa-miR-3610	1.01	0.9995	1.08	0.7946
692	hsa-miR-3611	0.99	0.9989	1.13	0.1829
693	hsa-miR-3612	0.91	0.0003	1.16	0.0778
694	hsa-miR-3613-3p	0.99	0.9998	0.98	0.9997
695	hsa-miR-3613-5p	0.84	0.4688	0.79	0.2319
696	hsa-miR-361-3p	0.88	0.7897	0.9	0.9958
697	hsa-miR-3614-3p	0.98	0.9997	1.03	0.9995
698	hsa-miR-3614-5p	0.92	0.986	1.03	0.9995
699	hsa-miR-3615	0.87	0.6987	0.85	0.6501
700	hsa-miR-361-5p	0.89	0.8641	1.01	0.9999
701	hsa-miR-3616-3p	0.97	0.9994	1.04	0.9994
702	hsa-miR-3616-5p	0.84	0.4385	0.84	0.5803
703	hsa-miR-3617-5p	0.84	0.4436	0.85	0.6871
704	hsa-miR-3617-3p	1.05	0.9994	1.23	0.6399
705	hsa-miR-3618	0.87	0.7215	0.84	0.5698
706	hsa-miR-3619-3p	1.26	0.4341	1.26	0.0882
707	hsa-miR-3619-5p	0.78	0.1271	0.78	0.1959
708	hsa-miR-3620	0.9	0.9456	0.9	0.9554
709	hsa-miR-3620-5p	1.11	0.9906	0.8	0.7964
710	hsa-miR-3621	0.86	0.5964	0.86	0.7324
711	hsa-miR-3622a-3p	1	0.9999	0.93	0.9004
712	hsa-miR-3622a-5p	1	0.9999	0.93	0.9532
713	hsa-miR-3622b-3p	0.99	0.9996	0.94	0.976
714	hsa-miR-3622b-5p	1.01	0.9997	1.04	0.9955
715	hsa-miR-362-3p	0.84	0.3789	0.98	0.9998
716	hsa-miR-362-5p	0.83	0.357	0.82	0.8768
717	hsa-miR-363	0.93	0.9947	1.15	0.9744
718	hsa-miR-363-5p	0.95	0.9991	1.2	0.7758
719	hsa-miR-3646	0.98	0.9993	0.95	0.9952
720	hsa-miR-3648	0.94	0.5786	0.87	0.22
721	hsa-miR-3649	1	0.9998	0.97	0.9884
722	hsa-miR-365	0.91	0.9594	0.94	0.9994
723	hsa-miR-365-5p	1.07	0.4658	1.32	0.156
724	hsa-miR-3650	0.99	0.9999	0.95	0.9991
725	hsa-miR-3651	0.98	0.999	0.95	0.99
726	hsa-miR-3652	0.99	0.9997	0.98	0.9996
727	hsa-miR-3653	0.98	0.9989	0.85	0.1225
728	hsa-miR-3653-5p	0.99	0.9999	1	0.9999
729	hsa-miR-3654	0.98	0.999	0.9	0.5444
730	hsa-miR-3655	0.99	0.9996	0.95	0.9902
731	hsa-miR-3656	1	0.9999	0.94	0.9909
732	hsa-miR-3657	1.01	0.9995	1.02	0.9995
733	hsa-miR-3658	0.99	0.9996	0.94	0.99
734	hsa-miR-3659	1.02	0.9991	1	0.9999
735	hsa-miR-365b-5p	0.93	0.9994	0.88	0.9955
736	hsa-miR-3660	0.89	0.0475	0.78	0.0222
737	hsa-miR-3661	1.05	0.811	1.01	0.9999
738	hsa-miR-3662	0.97	0.9989	0.85	0.2518
739	hsa-miR-3663-3p	0.97	0.9957	0.95	0.9957
740	hsa-miR-3663-5p	1.05	0.738	1.13	0.4009
741	hsa-miR-3664-3p	1.25	0.4712	1.18	0.4414
742	hsa-miR-3664-5p	1.02	0.9994	0.96	0.9991
743	hsa-miR-3665	0.98	0.9992	0.89	0.6179
744	hsa-miR-3666	0.96	0.9679	0.87	0.3916
745	hsa-miR-3667-3p	1.09	0.7265	1.04	0.9997
746	hsa-miR-3667-5p	1.11	0.519	0.87	0.999
747	hsa-miR-3668	1.15	0.1612	1.15	0.9957
748	hsa-miR-3669	1.15	0.1893	1.06	0.9996
749	hsa-miR-367	0.89	0.8544	1.08	0.9992
750	hsa-miR-367-5p	0.79	0.1359	0.79	0.7351
751	hsa-miR-3670	0.85	0.1783	0.45	0.0793
752	hsa-miR-3671	1.13	0.3755	1	0.9999
753	hsa-miR-3672	1.1	0.6674	0.91	0.9994
754	hsa-miR-3673	1.09	0.8262	0.96	0.9997
755	hsa-miR-3674	1.1	0.6655	1	0.9999
756	hsa-miR-3675-3p	1.05	0.9898	1.11	0.9992
757	hsa-miR-3675-5p	1.09	0.8277	1.09	0.9994
758	hsa-miR-3677-3p	1.02	0.9994	1	0.9999
759	hsa-miR-3677-5p	1.22	0.6707	1.17	0.5347
760	hsa-miR-3678-3p	1.01	0.9996	1.19	0.5186
761	hsa-miR-3678-5p	0.96	0.9989	1.09	0.9994
762	hsa-miR-3679-3p	1	0.9997	1.12	0.9463
763	hsa-miR-3679-5p	0.94	0.1456	1	0.9999
764	hsa-miR-3680	0.94	0.1483	0.86	0.8948
765	hsa-miR-3680-5p	1.01	0.9994	0.97	0.9996
766	hsa-miR-3681	0.98	0.999	0.92	0.9957
767	hsa-miR-3681-5p	1.02	0.9951	1.08	0.9955
768	hsa-miR-3682-3p	1.03	0.8381	0.96	0.9995
769	hsa-miR-3682-5p	1.11	0.9913	1.17	0.5581
770	hsa-miR-3683	0.97	0.9808	0.94	0.9992
771	hsa-miR-3684	1.03	0.9536	1.1	0.9865
772	hsa-miR-3685	0.96	0.6072	0.96	0.9995
773	hsa-miR-3686	0.96	0.6945	0.88	0.9468
774	hsa-miR-3687	0.99	0.9991	0.92	0.9953
775	hsa-miR-3688-3p	1.08	0.0309	1.39	0.0119
776	hsa-miR-3688-5p	0.95	0.9995	1.02	0.9997
777	hsa-miR-3689a-3p	0.92	0.9897	0.96	0.9995
778	hsa-miR-3689a-5p	0.82	0.9991	0.97	0.9996
779	hsa-miR-3689b	0.96	0.9996	1.02	0.9994
780	hsa-miR-3689b-5p	1.1	0.9953	0.98	0.9995
781	hsa-miR-3689c	0.96	0.7519	0.79	0.1323
782	hsa-miR-3689d	0.99	0.9996	0.92	0.9889
783	hsa-miR-3689e	0.92	0.066	0.96	0.9993
784	hsa-miR-3689f	0.92	0.0622	0.89	0.8279
785	hsa-miR-3690	0.84	0.9996	1	0.9999
786	hsa-miR-3691-3p	1.23	0.6086	1.14	0.7685
787	hsa-miR-3691-5p	0.9	0.9992	0.94	0.9992
788	hsa-miR-3692	1.01	0.273	1.06	0.9993
789	hsa-miR-3692-5p	0.69	0.1798	0.83	0.6428
790	hsa-miR-369-3p	0.95	0.999	1.18	0.8752
791	hsa-miR-369-5p	0.85	0.481	0.96	0.9996
792	hsa-miR-370	0.9	0.8992	1.07	0.9993
793	hsa-miR-370-5p	1.03	0.9997	0.87	0.9949
794	hsa-miR-3713	0.99	0.467	1.09	0.9947
795	hsa-miR-371-3p	1.06	0.9991	0.94	0.9994
796	hsa-miR-3714	0.99	0.468	1.05	0.9994
797	hsa-miR-371-5p	1.04	0.9994	0.88	0.9903
798	hsa-miR-371b-3p	1.09	0.7903	0.93	0.9953
799	hsa-miR-371b-5p	1.11	0.5156	0.92	0.9917
800	hsa-miR-372	1.16	0.5395	1.29	0.3301
801	hsa-miR-372-5p	1.07	0.9993	1.07	0.9994
802	hsa-miR-373	1.12	0.8894	1.21	0.7263
803	hsa-miR-373-5p	1.13	0.7903	1.02	0.9999
804	hsa-miR-374a	0.97	0.9996	1	0.9999
805	hsa-miR-374a-5p	1.06	0.9991	1.11	0.9998
806	hsa-miR-374b	1.02	0.9998	0.97	0.9997
807	hsa-miR-374b-5p	1.01	0.9999	0.95	0.9995
808	hsa-miR-374c	1.02	0.9993	0.9	0.9579
809	hsa-miR-375	0.95	0.9992	0.77	0.6274
810	hsa-miR-376a	1.14	0.6989	1.2	0.7839
811	hsa-miR-376a-5p	0.83	0.4932	0.75	0.5315
812	hsa-miR-376a-2-5p	0.66	0.2391	0.64	0.2415
813	hsa-miR-376b	0.95	0.9994	0.72	0.2801
814	hsa-miR-376b-5p	0.76	0.6765	0.77	0.7941
815	hsa-miR-376c	0.93	0.9957	0.74	0.3572
816	hsa-miR-376c-5p	0.87	0.9911	0.76	0.7563
817	hsa-miR-377	0.94	0.999	0.78	0.5679
818	hsa-miR-377-5p	1	0.9999	0.79	0.6613
819	hsa-miR-378	0.97	0.9955	1.06	0.9994
820	hsa-miR-378-5p	1.02	0.9997	0.82	0.796
821	hsa-miR-378b	0.99	0.9999	0.93	0.9952
822	hsa-miR-378c	0.98	0.9993	1.01	0.9997
823	hsa-miR-378d	1	0.9999	1.04	0.9992
824	hsa-miR-378e	1.02	0.9993	0.92	0.9787
825	hsa-miR-378f	1.03	0.9991	0.96	0.9993
826	hsa-miR-378g	0.97	0.999	0.76	0.0359
827	hsa-miR-378h	0.96	0.4002	0.86	0.3409
828	hsa-miR-378i	0.84	0.1185	0.97	0.9996
829	hsa-miR-378j	1.27	0.5139	1.19	0.9388
830	hsa-miR-379	1.05	0.9993	0.93	0.9993
831	hsa-miR-379-5p	1.07	0.9989	1.16	0.9086
832	hsa-miR-380	1	0.9999	0.85	0.9284
833	hsa-miR-380-5p	0.96	0.9995	0.84	0.9095
834	hsa-miR-381	0.94	0.9991	0.86	0.955
835	hsa-miR-381-5p	1.23	0.7409	1.14	0.9912
836	hsa-miR-382-3p	1.08	0.9993	1.05	0.9996
837	hsa-miR-383-3p	1.03	0.9997	1.06	0.9995
838	hsa-miR-384	1.01	0.9999	1.07	0.9991
839	hsa-miR-3907	0.62	0.0163	0.59	0.0047
840	hsa-miR-3908	0.85	0.9522	0.95	0.9563
841	hsa-miR-3909	0.98	0.9998	0.95	0.9777
842	hsa-miR-3910	1.05	0.9995	1.02	0.9994
843	hsa-miR-3911	1.22	0.5879	1.05	0.9341
844	hsa-miR-3912	1	0.9999	0.97	0.9991
845	hsa-miR-3912-5p	0.87	0.9947	0.93	0.9993
846	hsa-miR-3913-3p	1.02	0.999	1.04	0.9993
847	hsa-miR-3913-5p	1.04	0.9996	1	0.9999
848	hsa-miR-3914	1.56	0.0223	1.13	0.0556
849	hsa-miR-3915	1.29	0.2776	1.06	0.8984
850	hsa-miR-3916	0.99	0.9996	1.1	0.935
851	hsa-miR-3917	1	0.9999	0.88	0.8466
852	hsa-miR-3918	1.02	0.999	0.99	0.9999
853	hsa-miR-3919	1.04	0.9438	1	0.9999
854	hsa-miR-3920	1.03	0.9957	0.88	0.8337
855	hsa-miR-3921	1.06	0.6508	1.07	0.9954
856	hsa-miR-3922-3p	1.01	0.9997	0.93	0.9957
857	hsa-miR-3922-5p	0.96	0.9555	0.88	0.7717
858	hsa-miR-3923	0.98	0.9991	0.92	0.9899
859	hsa-miR-3924	0.99	0.9997	0.93	0.9952
860	hsa-miR-3925-3p	1.02	0.9992	1.06	0.996
861	hsa-miR-3925-5p	1.04	0.9608	0.96	0.9994
862	hsa-miR-3926	0.94	0.624	0.77	0.1148
863	hsa-miR-3927	1	0.9999	1.06	0.9379
864	hsa-miR-3927-5p	1.04	0.9997	1.01	0.9999
865	hsa-miR-3928	1.01	0.9996	1.05	0.977
866	hsa-miR-3928-5p	0.95	0.9995	0.96	0.9997
867	hsa-miR-3929	0.97	0.9059	0.99	0.9997
868	hsa-miR-3934-3p	1.17	0.8869	1.09	0.9991
869	hsa-miR-3935	1.02	0.9886	0.98	0.9993
870	hsa-miR-3936	0.97	0.8553	0.9	0.375
871	hsa-miR-3937	0.97	0.8924	0.98	0.9994
872	hsa-miR-3938	0.97	0.7892	0.91	0.5105
873	hsa-miR-3939	0.91	0.0029	0.77	0.0008
874	hsa-miR-3940-3p	0.95	0.4282	0.85	0.051
875	hsa-miR-3940-5p	1	0.9998	0.96	0.9994
876	hsa-miR-3941	1.05	0.988	1.05	0.9992
877	hsa-miR-3942-3p	1.01	0.9997	0.97	0.9995
878	hsa-miR-3942-5p	1.07	0.8532	1.09	0.9778
879	hsa-miR-3943	1.06	0.9286	1.07	0.9955
880	hsa-miR-3944-3p	1.05	0.9852	1.05	0.9991
881	hsa-miR-3944-5p	1.02	0.9993	1.04	0.9994
882	hsa-miR-3945	0.82	0.0073	0.93	0.9915
883	hsa-miR-3960	0.97	0.9891	1.02	0.9996
884	hsa-miR-3972	1.04	0.9916	0.89	0.7988
885	hsa-miR-3973	1.03	0.9991	0.87	0.5967
886	hsa-miR-3974	0.98	0.9994	0.91	0.9272
887	hsa-miR-3975	1.06	0.8982	0.95	0.9959
888	hsa-miR-3976	1.05	0.9681	0.99	0.9997
889	hsa-miR-3977	1.02	0.9994	1.07	0.9899
890	hsa-miR-3978	1.05	0.9768	0.92	0.9505
891	hsa-miR-409-3p	0.98	0.9996	0.89	0.9954
892	hsa-miR-409-5p	0.91	0.8548	0.62	0.0887
893	hsa-miR-410	0.96	0.9991	0.89	0.995
894	hsa-miR-410-5p	0.8	0.7558	0.81	0.8858
895	hsa-miR-411	0.97	0.9994	0.99	0.9999
896	hsa-miR-411-5p	1	0.9999	1.01	0.9999
897	hsa-miR-412	0.98	0.9996	1.08	0.9992
898	hsa-miR-412-5p	0.45	0.0028	0.44	0.0077
899	hsa-miR-421	0.99	0.9998	0.96	0.9997
900	hsa-miR-422a	1.06	0.9948	1.09	0.9991
901	hsa-miR-423-3p	1.06	0.9882	1.14	0.9841
902	hsa-miR-423-5p	1.09	0.8521	1.21	0.7451
903	hsa-miR-424	0.99	0.9998	0.91	0.999
904	hsa-miR-424-5p	0.94	0.9899	0.76	0.5618
905	hsa-miR-425	1	0.9999	0.9	0.9957
906	hsa-miR-425-5p	0.69	0.0003	0.85	0.0454
907	hsa-miR-4251	1.03	0.9864	1.04	0.9993
908	hsa-miR-4252	1.08	0.2044	1.15	0.2594
909	hsa-miR-4253	1.03	0.9883	1.01	0.9998
910	hsa-miR-4254	1.03	0.9948	1.05	0.9989
911	hsa-miR-4255	1.02	0.996	1	0.9999
912	hsa-miR-4256	0.97	0.9947	0.97	0.9994
913	hsa-miR-4257	1.02	0.9993	1.04	0.999
914	hsa-miR-4258	1.04	0.9345	1.11	0.6333
915	hsa-miR-4259	1.01	0.9995	0.99	0.9998
916	hsa-miR-4260	1.03	0.9783	1.05	0.9955
917	hsa-miR-4261	1.03	0.9991	1.02	0.9997
918	hsa-miR-4262	1.07	0.7958	1.05	0.999
919	hsa-miR-4263	1.07	0.7951	1.09	0.9608
920	hsa-miR-4264	1.14	0.1053	1.1	0.9179
921	hsa-miR-4265	1.11	0.3506	1.08	0.9863
922	hsa-miR-4266	1.06	0.9401	1.03	0.9994
923	hsa-miR-4267	1.16	0.0481	1.03	0.9995
924	hsa-miR-4268	1.14	0.0964	1.28	0.0139
925	hsa-miR-4269	1.09	0.5493	1.15	0.4326
926	hsa-miR-4270	1.02	0.9994	1.02	0.9997
927	hsa-miR-4271	1.03	0.9875	1.13	0.5405
928	hsa-miR-4272	1.05	0.9059	1.13	0.5781
929	hsa-miR-4273	0.91	0.1807	1.1	0.8367
930	hsa-miR-4274	1.01	0.9994	1.09	0.8981
931	hsa-miR-4275	1.04	0.9537	1.08	0.9499
932	hsa-miR-4276	1.04	0.9635	1.15	0.3528
933	hsa-miR-4277	1.03	0.9959	1.08	0.9629
934	hsa-miR-4278	1.01	0.9996	1.04	0.9992
935	hsa-miR-4279	1	0.9999	1.05	0.999
936	hsa-miR-4280	1.02	0.9993	1.08	0.9662
937	hsa-miR-4281	1.04	0.9781	1.07	0.9775
938	hsa-miR-4282	1.01	0.9996	1.04	0.9993
939	hsa-miR-4283	0.99	0.9997	0.97	0.9998
940	hsa-miR-4284	1	0.9999	0.94	0.9905
941	hsa-miR-4285	1.02	0.9991	1.03	0.9993
942	hsa-miR-4286	0.99	0.9996	0.94	0.9952
943	hsa-miR-4287	0.95	0.9689	0.87	0.3308
944	hsa-miR-4288	0.99	0.9996	0.93	0.9756
945	hsa-miR-4289	0.98	0.9995	0.99	0.9999
946	hsa-miR-429	0.66	0.0001	0.77	0.0005
947	hsa-miR-4290	0.96	0.9896	0.9	0.7513
948	hsa-miR-4291	0.97	0.9991	0.95	0.9991
949	hsa-miR-4292	0.98	0.9994	0.97	0.9997
950	hsa-miR-4293	0.99	0.9997	0.99	0.9997
951	hsa-miR-4294	0.98	0.9991	0.98	0.9995
952	hsa-miR-4295	0.99	0.9997	1.04	0.999
953	hsa-miR-4296	0.98	0.9991	0.95	0.9958
954	hsa-miR-4297	0.99	0.9996	0.94	0.9894
955	hsa-miR-4298	1	0.9999	1	0.9999
956	hsa-miR-4299	0.98	0.9993	0.93	0.9472
957	hsa-miR-4300	0.97	0.9722	0.93	0.9425
958	hsa-miR-4301	1	0.9999	1.01	0.9997
959	hsa-miR-4302	0.98	0.9989	0.98	0.5061
960	hsa-miR-4303	1.05	0.9953	1.02	0.9999
961	hsa-miR-4304	0.94	0.315	0.95	0.9947
962	hsa-miR-4305	1	0.9999	1	0.9999
963	hsa-miR-4306	1	0.9999	0.97	0.9997
964	hsa-miR-4307	1.03	0.9994	1.13	0.989
965	hsa-miR-4308	1.03	0.9994	1.14	0.986
966	hsa-miR-4309	0.98	0.9997	1	0.9999
967	hsa-miR-431	0.83	0.1043	0.96	0.9893
968	hsa-miR-431-5p	0.76	0.0082	0.85	0.046
969	hsa-miR-4310	0.95	0.9989	1.03	0.9997
970	hsa-miR-4311	0.93	0.9747	0.99	0.9999
971	hsa-miR-4312	1.01	0.9999	1.03	0.9997
972	hsa-miR-4313	1.05	0.9989	1.03	0.9997
973	hsa-miR-4314	0.92	0.4287	0.84	0.1359
974	hsa-miR-4315	0.99	0.9999	0.96	0.9996
975	hsa-miR-4316	0.91	0.8336	0.87	0.9888
976	hsa-miR-4317	0.98	0.9991	0.91	0.6806
977	hsa-miR-4318	0.94	0.728	0.89	0.4844
978	hsa-miR-4319	0.98	0.9992	0.94	0.9443
979	hsa-miR-432	1.06	0.9887	1.04	0.9951
980	hsa-miR-432-5p	0.94	0.9816	0.99	0.9999
981	hsa-miR-4320	1	0.9999	0.94	0.9408
982	hsa-miR-4321	0.89	0.1115	0.77	0.009
983	hsa-miR-4322	0.99	0.9998	0.95	0.9845
984	hsa-miR-4323	1.03	0.9954	1.08	0.9328
985	hsa-miR-4324	1.03	0.9954	1.07	0.977
986	hsa-miR-4325	0.97	0.9873	0.85	0.3108
987	hsa-miR-4326	1.05	0.98	1.13	0.6281
988	hsa-miR-4327	1.13	0.1701	1.07	0.9904
989	hsa-miR-4328	1.01	0.9994	0.99	0.9997
990	hsa-miR-4329	0.98	0.9993	0.95	0.9993
991	hsa-miR-433	1.07	0.9616	1.04	0.995
992	hsa-miR-4330	0.96	0.9905	0.88	0.4888
993	hsa-miR-433-5p	1.17	0.9097	1.13	0.9899
994	hsa-miR-4417	1.01	0.9997	0.94	0.9951
995	hsa-miR-4418	0.98	0.9994	0.91	0.9322
996	hsa-miR-4419a	1.02	0.9994	1.02	0.9996
997	hsa-miR-4419b	0.95	0.4736	0.96	0.996
998	hsa-miR-4420	1.03	0.9959	1.01	0.9999
999	hsa-miR-4421	1.02	0.9994	0.9	0.8456
1000	hsa-miR-4422	1.02	0.9993	1.02	0.9996
1001	hsa-miR-4423-3p	0.94	0.8986	0.8	0.1138
1002	hsa-miR-4423-5p	1.02	0.9993	1.03	0.9994
1003	hsa-miR-4424	1.18	0.1717	1.32	0.0955
1004	hsa-miR-4425	1.24	0.0221	1.42	0.0111
1005	hsa-miR-4426	1.19	0.097	1.24	0.334
1006	hsa-miR-4427	1.2	0.0963	1.19	0.656
1007	hsa-miR-4428	1.18	0.1656	1.33	0.0769
1008	hsa-miR-4429	1.17	0.1978	1.16	0.8574
1009	hsa-miR-4430	1.19	0.1048	1.27	0.2171
1010	hsa-miR-4431	0.98	0.9997	0.96	0.9996
1011	hsa-miR-4432	1.06	0.9908	0.94	0.9993
1012	hsa-miR-4433	1.03	0.9993	0.87	0.959
1013	hsa-miR-4433-5p	1.22	0.6682	1.17	0.9418
1014	hsa-miR-4433b-3p	1.03	0.9997	1.05	0.9996
1015	hsa-miR-4433b-5p	0.94	0.9994	1.03	0.9997
1016	hsa-miR-4434	0.94	0.9893	0.76	0.3677
1017	hsa-miR-4435	1.01	0.9997	1.15	0.1744
1018	hsa-miR-4436a	1.04	0.9867	1.1	0.6538
1019	hsa-miR-4436b-3p	1.03	0.9994	1	0.9999
1020	hsa-miR-4436b-5p	0.95	0.9897	0.89	0.9779
1021	hsa-miR-4437	0.99	0.9997	0.96	0.999
1022	hsa-miR-4438	1.03	0.999	1.03	0.9994
1023	hsa-miR-4439	1.02	0.9991	1.01	0.9998
1024	hsa-miR-4440	1	0.9999	1.02	0.9995
1025	hsa-miR-4441	0.98	0.9993	1.04	0.999
1026	hsa-miR-4442	0.99	0.9997	0.97	0.9993
1027	hsa-miR-4443	0.98	0.9991	1	0.9999
1028	hsa-miR-4444	0.92	0.4397	0.88	0.4846
1029	hsa-miR-4445	1.04	0.9955	1.17	0.7158
1030	hsa-miR-4445-5p	1.04	0.9956	1.08	0.9952
1031	hsa-miR-4446-3p	1.03	0.9991	1.26	0.1717
1032	hsa-miR-4446-5p	1	0.9999	1.03	0.9994
1033	hsa-miR-4447	1.01	0.9999	1.01	0.9999
1034	hsa-miR-4448	1.02	0.9994	1.13	0.9245
1035	hsa-miR-4449	1	0.9999	0.95	0.9993
1036	hsa-miR-4450	1	0.9999	0.98	0.9997
1037	hsa-miR-4451	0.93	0.7563	0.9	0.9883
1038	hsa-miR-4452	0.81	0.0076	1.67	0.0001
1039	hsa-miR-4453	0.86	0.0707	0.81	0.5449
1040	hsa-miR-4454	1.01	0.9993	1.02	0.9996
1041	hsa-miR-4455	1	0.9998	0.91	0.841
1042	hsa-miR-4456	1.01	0.9997	0.92	0.922
1043	hsa-miR-4457	0.96	0.646	0.77	0.0159
1044	hsa-miR-4458	0.98	0.991	0.89	0.6382
1045	hsa-miR-4459	0.99	0.9996	0.88	0.4619
1046	hsa-miR-4460	0.99	0.9996	0.97	0.9995
1047	hsa-miR-4461	1.01	0.9992	0.94	0.9877
1048	hsa-miR-4462	0.94	0.0766	0.88	0.4851
1049	hsa-miR-4463	1	0.9997	1	0.9999
1050	hsa-miR-4464	0.98	0.9892	0.93	0.9697
1051	hsa-miR-4465	1.09	0.988	1.15	0.9892
1052	hsa-miR-4466	1	0.9999	0.88	0.996
1053	hsa-miR-4467	1.12	0.908	1.27	0.6767
1054	hsa-miR-4468	0.97	0.9996	0.92	0.9993
1055	hsa-miR-4469	1.11	0.923	1.16	0.988
1056	hsa-miR-4470	1.1	0.9536	1.08	0.9993
1057	hsa-miR-4471	1.09	0.9807	1.07	0.9994
1058	hsa-miR-4472	0.99	0.9999	1.08	0.9994
1059	hsa-miR-4473	1.04	0.9995	1.2	0.9295
1060	hsa-miR-4474-3p	1.01	0.9995	0.94	0.999
1061	hsa-miR-4474-5p	1.01	0.9996	1	0.9999
1062	hsa-miR-4475	1.06	0.3084	1.05	0.9991
1063	hsa-miR-4476	0.99	0.9997	0.9	0.8937
1064	hsa-miR-4477a	0.96	0.7058	1.09	0.9608
1065	hsa-miR-4477b	0.92	0.0969	0.88	0.7731
1066	hsa-miR-4478	0.94	0.4038	0.88	0.791
1067	hsa-miR-4479	0.97	0.9878	0.98	0.9997
1068	hsa-miR-448	0.93	0.9412	0.94	0.9204
1069	hsa-miR-4480	1.02	0.9993	1.09	0.9804
1070	hsa-miR-4481	1.01	0.9999	1.08	0.9879
1071	hsa-miR-4482	1	0.9999	1.06	0.999
1072	hsa-miR-4482-3p	1.18	0.8437	1.14	0.9893
1073	hsa-miR-4483	1	0.9999	1.13	0.783
1074	hsa-miR-4484	1.03	0.9958	1.32	0.0088
1075	hsa-miR-4485	1.07	0.6701	1.14	0.6965
1076	hsa-miR-4485-5p	0.99	0.9999	1.02	0.9999
1077	hsa-miR-4486	1	0.9999	1.1	0.9347
1078	hsa-miR-4487	1.04	0.9891	1.31	0.0118
1079	hsa-miR-4488	1.03	0.999	1.13	0.7864
1080	hsa-miR-4489	0.99	0.9999	1.17	0.4241
1081	hsa-miR-4490	1	0.9999	1.14	0.6474
1082	hsa-miR-4491	0.98	0.9991	0.95	0.9915
1083	hsa-miR-4492	0.98	0.989	0.95	0.991
1084	hsa-miR-4493	0.98	0.9951	0.92	0.8532
1085	hsa-miR-4494	1.1	0.0067	1.17	0.0951
1086	hsa-miR-4495	0.99	0.9992	1.04	0.999
1087	hsa-miR-4496	0.98	0.9872	1.06	0.9867
1088	hsa-miR-4497	0.95	0.3638	0.89	0.4707
1089	hsa-miR-4498	0.96	0.8049	0.97	0.9992
1090	hsa-miR-4499	0.98	0.999	0.99	0.9997
1091	hsa-miR-449a	1.12	0.5217	1.11	0.2642
1092	hsa-miR-449b	1.18	0.0915	1.02	0.9995
1093	hsa-miR-449b-5p	0.98	0.9996	0.97	0.9991
1094	hsa-miR-449c	1.08	0.991	0.88	0.9114
1095	hsa-miR-449c-5p	0.99	0.9999	0.9	0.4927
1096	hsa-miR-4500	0.92	0.0293	0.89	0.4858
1097	hsa-miR-4501	0.97	0.9109	0.94	0.9812
1098	hsa-miR-4502	0.87	0.0003	0.81	0.0311
1099	hsa-miR-4503	1.16	0.9336	1.1	0.9958
1100	hsa-miR-4504	0.83	0.8831	0.9	0.996
1101	hsa-miR-4505	0.4	0.0008	0.51	0.0129
1102	hsa-miR-4506	1.05	0.9994	1.07	0.9993
1103	hsa-miR-4507	0.87	0.9875	0.4	0.0012
1104	hsa-miR-4508	1.01	0.9999	0.88	0.991
1105	hsa-miR-4509	1.19	0.7868	0.94	0.9994
1106	hsa-miR-450a	1.05	0.996	1.01	0.9997
1107	hsa-miR-450a-1-3p	0.74	0.4429	0.63	0.1718
1108	hsa-miR-450a-2-3p	0.89	0.9947	0.87	0.991
1109	hsa-miR-450b-3p	0.93	0.9716	0.89	0.3286
1110	hsa-miR-450b-5p	0.91	0.8787	0.94	0.9519
1111	hsa-miR-451	1.01	0.9998	0.96	0.9952
1112	hsa-miR-4510	1.01	0.9999	0.75	0.4907
1113	hsa-miR-4511	1.13	0.9856	0.84	0.9412
1114	hsa-miR-4512	1.21	0.7126	0.93	0.9992
1115	hsa-miR-4513	1.3	0.0703	1.37	0.013
1116	hsa-miR-4514	1.43	0.0027	1.52	0.0002
1117	hsa-miR-4515	1.47	0.0008	1.33	0.0381
1118	hsa-miR-4516	1.31	0.0604	1.25	0.1802
1119	hsa-miR-4517	0.95	0.9994	1.29	0.0944
1120	hsa-miR-4518	1.19	0.5273	1.2	0.4575
1121	hsa-miR-4519	1.42	0.0034	1.29	0.0809
1122	hsa-miR-451b	0.81	0.7087	0.92	0.9994
1123	hsa-miR-452	0.95	0.9958	1	0.9999
1124	hsa-miR-452-5p	1.06	0.995	1.05	0.9798
1125	hsa-miR-4520a-3p	1.52	0.0002	1.57	0.0001
1126	hsa-miR-4520a-5p	1.01	0.9997	1.07	0.9921
1127	hsa-miR-4520b-3p	0.87	0.5708	1	0.9999
1128	hsa-miR-4520b-5p	0.87	0.5884	0.81	0.2026
1129	hsa-miR-4521	1.3	0.0652	1.27	0.135
1130	hsa-miR-4522	1.12	0.9561	1.13	0.8991
1131	hsa-miR-4523	1.17	0.6501	1.06	0.9992
1132	hsa-miR-4524	1.05	0.9993	0.86	0.8261
1133	hsa-miR-4524-5p	0.82	0.0649	0.99	0.9998
1134	hsa-miR-4524b-3p	1.07	0.9993	0.99	0.9999
1135	hsa-miR-4524b-5p	0.98	0.9998	1.16	0.972
1136	hsa-miR-4525	0.77	0.0069	0.82	0.2454
1137	hsa-miR-4526	0.85	0.1868	0.87	0.7202
1138	hsa-miR-4527	0.82	0.0764	0.98	0.9997
1139	hsa-miR-4528	0.89	0.5715	0.94	0.9958
1140	hsa-miR-4529-3p	1.02	0.9995	1.03	0.9995
1141	hsa-miR-4529-5p	1.02	0.9991	0.98	0.9997
1142	hsa-miR-4530	0.99	0.9997	1.07	0.9886
1143	hsa-miR-4531	0.87	0.3059	0.92	0.9866
1144	hsa-miR-4532	0.98	0.9995	0.94	0.9954
1145	hsa-miR-4533	1	0.9999	1	0.9999
1146	hsa-miR-4534	0.82	0.0644	0.87	0.6921
1147	hsa-miR-4535	0.84	0.1542	0.84	0.3848
1148	hsa-miR-4536	1.18	0.4509	1.15	0.9446
1149	hsa-miR-4537	1.21	0.245	1.24	0.5046
1150	hsa-miR-4538	1.18	0.4375	1.27	0.3435
1151	hsa-miR-4539	1.27	0.0798	1.29	0.2808
1152	hsa-miR-454	1.04	0.999	1.04	0.9951
1153	hsa-miR-454-5p	1.02	0.9996	1.01	0.9998
1154	hsa-miR-4540	1.04	0.9994	1.07	0.9993
1155	hsa-miR-455-3p	1	0.9999	1.01	0.9999
1156	hsa-miR-455-5p	0.95	0.9954	1.11	0.3313
1157	hsa-miR-4632	1	0.9999	1.06	0.9994
1158	hsa-miR-4632-5p	1.32	0.19	1.3	0.3772
1159	hsa-miR-4633-3p	1.05	0.9889	1.01	0.9999
1160	hsa-miR-4633-5p	1.06	0.9203	0.99	0.9998
1161	hsa-miR-4634	1.05	0.9872	0.96	0.9997
1162	hsa-miR-4635	1.04	0.9957	1.01	0.9997
1163	hsa-miR-4636	1.05	0.9887	0.93	0.9882
1164	hsa-miR-4637	1.02	0.9996	0.94	0.9956
1165	hsa-miR-4638-3p	1.06	0.9955	1.05	0.9991
1166	hsa-miR-4638-5p	1.06	0.6096	1.13	0.2789
1167	hsa-miR-4639-3p	0.97	0.9947	0.97	0.9996
1168	hsa-miR-4639-5p	1.05	0.5557	1.1	0.0853
1169	hsa-miR-4640-3p	1.06	0.8051	1.04	0.5166
1170	hsa-miR-4640-5p	1.03	0.6228	1.06	0.999
1171	hsa-miR-4641	1	0.9949	0.94	0.954
1172	hsa-miR-4642	1.09	0.9999	1.16	0.9613
1173	hsa-miR-4643	1.05	0.2061	1.03	0.0732
1174	hsa-miR-4644	0.98	0.8261	0.92	0.9991
1175	hsa-miR-4645-3p	1.04	0.9994	1.05	0.8399
1176	hsa-miR-4645-5p	0.99	0.9585	0.89	0.9873
1177	hsa-miR-4646-3p	0.97	0.9997	0.98	0.8185
1178	hsa-miR-4647	1	0.9999	0.91	0.9687
1179	hsa-miR-4648	1.01	0.9997	0.97	0.9994
1180	hsa-miR-4649-3p	1.02	0.996	0.94	0.999
1181	hsa-miR-4649-5p	1.01	0.9993	0.93	0.9908
1182	hsa-miR-4650-3p	1.03	0.9834	0.94	0.9955
1183	hsa-miR-4650-5p	1	0.9999	0.88	0.7766
1184	hsa-miR-4651	0.97	0.976	0.91	0.9518
1185	hsa-miR-4652-3p	0.99	0.9997	0.91	0.9373
1186	hsa-miR-4652-5p	1.05	0.5547	1.04	0.9994
1187	hsa-miR-4653-3p	0.97	0.9897	0.92	0.9957
1188	hsa-miR-4653-5p	1	0.9997	0.92	0.9858
1189	hsa-miR-4654	0.97	0.9885	0.93	0.9989
1190	hsa-miR-4655-3p	1	0.9999	0.99	0.9998
1191	hsa-miR-4655-5p	1	0.9998	1.04	0.9994
1192	hsa-miR-4656	0.97	0.9852	1.03	0.9997
1193	hsa-miR-4657	1	0.9999	1.2	0.4116
1194	hsa-miR-4658	1.02	0.9989	1.02	0.9997
1195	hsa-miR-4659a-3p	1.01	0.9994	1.05	0.9993
1196	hsa-miR-4659a-5p	0.99	0.9997	0.97	0.9996
1197	hsa-miR-4659b-3p	1.04	0.9992	1.13	0.8702
1198	hsa-miR-4659b-5p	0.99	0.9999	1.02	0.9997
1199	hsa-miR-466	0.96	0.6604	0.9	0.9211
1200	hsa-miR-4660	0.93	0.3506	0.85	0.758
1201	hsa-miR-4661-3p	0.94	0.573	0.95	0.9994
1202	hsa-miR-4661-5p	1.01	0.9997	1.03	0.9996
1203	hsa-miR-4662a-3p	1.03	0.9994	1.1	0.9812
1204	hsa-miR-4662a-5p	1	0.9999	1	0.9999
1205	hsa-miR-4662b	1.01	0.9998	1.01	0.9999
1206	hsa-miR-4663	1.03	0.9995	1.07	0.999
1207	hsa-miR-4664-3p	0.98	0.9997	1	0.9999
1208	hsa-miR-4664-5p	0.91	0.9235	0.89	0.9638
1209	hsa-miR-4665-3p	1.01	0.9999	1.08	0.9956
1210	hsa-miR-4665-5p	1.03	0.9994	1.07	0.999
1211	hsa-miR-4666-3p	0.86	0.4556	0.91	0.99
1212	hsa-miR-4666-5p	0.99	0.9999	1.03	0.9996
1213	hsa-miR-4666b	0.93	0.9993	0.91	0.9991
1214	hsa-miR-4667-3p	0.83	0.2515	0.9	0.9786
1215	hsa-miR-4667-5p	0.82	0.1861	0.95	0.9993
1216	hsa-miR-4668-3p	0.82	0.001	1.45	0.0016
1217	hsa-miR-4668-5p	1.02	0.9993	1.16	0.7709
1218	hsa-miR-4669	0.99	0.9997	0.98	0.9997
1219	hsa-miR-4670-3p	1	0.9999	1.19	0.5478
1220	hsa-miR-4670-5p	1.01	0.9997	1.09	0.9908
1221	hsa-miR-4671-3p	0.99	0.9996	1.09	0.9904
1222	hsa-miR-4671-5p	1.03	0.999	1.21	0.3916
1223	hsa-miR-4672	1.01	0.9998	1.28	0.1223
1224	hsa-miR-4673	1.01	0.9996	1.31	0.0596
1225	hsa-miR-4674	0.97	0.9955	1.14	0.8699
1226	hsa-miR-4675	1.03	0.999	1.31	0.0604
1227	hsa-miR-4676-3p	0.93	0.6748	0.77	0.1523
1228	hsa-miR-4676-5p	1.02	0.9993	1.15	0.6843
1229	hsa-miR-4677-3p	1.02	0.9993	1.1	0.9643
1230	hsa-miR-4677-5p	0.71	0.0001	1.51	0.0001
1231	hsa-miR-4678	1.01	0.9996	0.95	0.9993
1232	hsa-miR-4679	0.97	0.9989	0.97	0.9996
1233	hsa-miR-4680-3p	0.97	0.9991	0.88	0.8748
1234	hsa-miR-4680-5p	1	0.9999	0.99	0.9999
1235	hsa-miR-4681	1.01	0.9998	1.06	0.999
1236	hsa-miR-4682	0.99	0.9996	0.94	0.999
1237	hsa-miR-4683	0.99	0.9997	1.03	0.9995
1238	hsa-miR-4684-3p	1.03	0.9955	0.97	0.9995
1239	hsa-miR-4684-5p	0.99	0.9998	1.15	0.7043
1240	hsa-miR-4685-3p	1.04	0.9857	0.96	0.9993
1241	hsa-miR-4685-5p	1.02	0.9993	0.95	0.9991
1242	hsa-miR-4686	1.01	0.9996	0.94	0.9913
1243	hsa-miR-4687-3p	1	0.9999	0.87	0.5627
1244	hsa-miR-4687-5p	0.97	0.9948	0.84	0.3228
1245	hsa-miR-4688	1.03	0.9953	0.95	0.9989
1246	hsa-miR-4689	1.02	0.9994	0.96	0.9992
1247	hsa-miR-4690-3p	1.01	0.9998	1.03	0.9995
1248	hsa-miR-4690-5p	1.01	0.9997	0.94	0.9955
1249	hsa-miR-4691-3p	0.95	0.8775	0.94	0.9949
1250	hsa-miR-4691-5p	0.99	0.9997	0.97	0.9996
1251	hsa-miR-4692	1	0.9999	0.98	0.9996
1252	hsa-miR-4693-3p	0.98	0.995	0.91	0.8781
1253	hsa-miR-4693-5p	0.98	0.999	0.91	0.8631
1254	hsa-miR-4694-3p	0.95	0.3719	0.8	0.0753
1255	hsa-miR-4694-5p	0.99	0.9997	0.96	0.9992
1256	hsa-miR-4695-3p	0.97	0.9483	0.83	0.1762
1257	hsa-miR-4695-5p	1	0.9997	0.92	0.9461
1258	hsa-miR-4696	0.98	0.999	0.94	0.9905
1259	hsa-miR-4697-3p	0.93	0.0861	0.74	0.0086
1260	hsa-miR-4697-5p	0.99	0.9993	0.99	0.9999
1261	hsa-miR-4698	0.99	0.9993	0.88	0.5583
1262	hsa-miR-4699-3p	0.98	0.999	0.94	0.9908
1263	hsa-miR-4699-5p	0.98	0.9958	0.93	0.9728
1264	hsa-miR-4700-3p	1.01	0.9996	0.95	0.999
1265	hsa-miR-4700-5p	1.01	0.9998	0.99	0.9997
1266	hsa-miR-4701-3p	1	0.9999	1	0.9999
1267	hsa-miR-4701-5p	1	0.9999	0.97	0.9995
1268	hsa-miR-4703-3p	0.96	0.9591	0.95	0.999
1269	hsa-miR-4703-5p	0.98	0.9991	0.99	0.9998
1270	hsa-miR-4704-3p	0.97	0.991	0.92	0.958
1271	hsa-miR-4704-5p	0.99	0.9996	0.93	0.9881
1272	hsa-miR-4705	0.99	0.9995	1	0.9999
1273	hsa-miR-4706	0.98	0.9991	0.96	0.9992
1274	hsa-miR-4707-3p	0.97	0.988	0.95	0.9959
1275	hsa-miR-4707-5p	0.91	0.1473	0.83	0.2297
1276	hsa-miR-4708-3p	1.08	0.0428	1.12	0.884
1277	hsa-miR-4708-5p	0.97	0.9906	1.03	0.9996
1278	hsa-miR-4709-3p	1.05	0.2732	1.07	0.9954
1279	hsa-miR-4709-5p	1.08	0.0471	1.19	0.3719
1280	hsa-miR-4710	1.04	0.7932	1.05	0.9993
1281	hsa-miR-4711-3p	1.02	0.999	0.96	0.9994
1282	hsa-miR-4711-5p	1.06	0.139	1.08	0.9947
1283	hsa-miR-4712-3p	1.01	0.9994	1.03	0.9995
1284	hsa-miR-4712-5p	1.04	0.666	1.08	0.9891
1285	hsa-miR-4713-3p	1.02	0.9954	0.98	0.9997
1286	hsa-miR-4713-5p	1.04	0.6565	0.95	0.9993
1287	hsa-miR-4714-3p	1.23	0.9479	1.22	0.9313
1288	hsa-miR-4714-5p	1.03	0.9331	1.06	0.999
1289	hsa-miR-4715-3p	1.25	0.8988	1.39	0.313
1290	hsa-miR-4715-5p	1.19	0.9852	1.29	0.6892
1291	hsa-miR-4716-3p	1.05	0.9997	1.1	0.9992
1292	hsa-miR-4716-5p	1.3	0.7231	1.3	0.6555
1293	hsa-miR-4717-3p	1.34	0.5757	1.31	0.5996
1294	hsa-miR-4717-5p	1.3	0.7402	1.34	0.4956
1295	hsa-miR-4718	1.1	0.9993	1.27	0.7587
1296	hsa-miR-4719	1	0.9999	1.36	0.4182
1297	hsa-miR-4720-3p	1.07	0.9995	1.18	0.98
1298	hsa-miR-4720-5p	0.94	0.9996	1.11	0.9991
1299	hsa-miR-4721	1.17	0.9905	1.19	0.9699
1300	hsa-miR-4722-3p	1.06	0.9994	1.21	0.9121
1301	hsa-miR-4722-5p	1.04	0.9996	1.13	0.9957
1302	hsa-miR-4723-3p	0.96	0.9996	1.06	0.9996
1303	hsa-miR-4723-5p	0.81	0.6782	0.91	0.9992
1304	hsa-miR-4724-3p	0.84	0.8866	0.95	0.9997
1305	hsa-miR-4724-5p	0.76	0.4282	0.79	0.9073
1306	hsa-miR-4725-3p	0.85	0.9131	0.81	0.9655
1307	hsa-miR-4725-5p	0.78	0.5254	0.99	0.9999
1308	hsa-miR-4726-3p	0.76	0.3914	0.99	0.9999
1309	hsa-miR-4726-5p	0.66	0.0793	0.98	0.9998
1310	hsa-miR-4727-3p	0.94	0.9993	1.1	0.9992
1311	hsa-miR-4727-5p	0.75	0.3687	0.98	0.9999
1312	hsa-miR-4728-3p	1.14	0.9699	1.08	0.9996
1313	hsa-miR-4728-5p	1.33	0.1778	1.18	0.9958
1314	hsa-miR-4729	1.54	0.0039	1.22	0.9897
1315	hsa-miR-4730	1.48	0.014	1.64	0.1273
1316	hsa-miR-4731-3p	0.98	0.9998	0.92	0.9996
1317	hsa-miR-4731-5p	1.21	0.6943	1.32	0.8689
1318	hsa-miR-4732-3p	1.15	0.9574	1.17	0.9989
1319	hsa-miR-4732-5p	1.32	0.1977	1.42	0.5847
1320	hsa-miR-4733-3p	1.33	0.181	1.36	0.7741
1321	hsa-miR-4733-5p	1.19	0.8067	1.17	0.999
1322	hsa-miR-4734	0.94	0.9993	0.98	0.9999
1323	hsa-miR-4735-3p	0.98	0.9999	1.27	0.9644
1324	hsa-miR-4735-5p	1.07	0.9993	1.07	0.9996
1325	hsa-miR-4736	0.91	0.9881	0.77	0.2749
1326	hsa-miR-4737	0.99	0.9998	0.86	0.8664
1327	hsa-miR-4738-3p	1.07	0.999	0.92	0.9953
1328	hsa-miR-4738-5p	0.98	0.9997	1.02	0.9998
1329	hsa-miR-4739	1.04	0.9995	0.92	0.9951
1330	hsa-miR-4740-3p	0.9	0.9742	0.89	0.9779
1331	hsa-miR-4740-5p	0.9	0.977	0.91	0.9948
1332	hsa-miR-4741	0.96	0.9994	0.94	0.9991
1333	hsa-miR-4742-3p	0.93	0.996	0.9	0.9878
1334	hsa-miR-4742-5p	0.98	0.9998	0.95	0.9993
1335	hsa-miR-4743-3p	1.3	0.2459	1.25	0.6325
1336	hsa-miR-4744	0.91	0.3045	0.87	0.6233
1337	hsa-miR-4745-3p	0.99	0.9997	0.96	0.9992
1338	hsa-miR-4745-5p	1	0.9999	0.89	0.7828
1339	hsa-miR-4746-3p	0.99	0.9996	1.01	0.9999
1340	hsa-miR-4746-5p	1.02	0.9995	0.99	0.9999
1341	hsa-miR-4747-3p	0.92	0.3667	0.98	0.9997
1342	hsa-miR-4747-5p	1.01	0.9998	0.93	0.9857
1343	hsa-miR-4748	0.96	0.9876	0.94	0.9959
1344	hsa-miR-4749-3p	1.03	0.999	1.21	0.6811
1345	hsa-miR-4749-5p	0.96	0.9893	0.97	0.9995
1346	hsa-miR-4750	0.75	0.0001	0.75	0.0319
1347	hsa-miR-4750-3p	1.45	0.0175	1.52	0.0141
1348	hsa-miR-4751	0.88	0.0734	0.91	0.9119
1349	hsa-miR-4752	0.95	0.9906	0.85	0.6706
1350	hsa-miR-4753-3p	0.97	0.9993	0.88	0.8916
1351	hsa-miR-4753-5p	1.13	0.3286	0.99	0.9999
1352	hsa-miR-4754	0.93	0.9084	0.8	0.2913
1353	hsa-miR-4755-3p	1.03	0.9993	0.89	0.9281
1354	hsa-miR-4755-5p	1.22	0.0075	0.9	0.9604
1355	hsa-miR-4756-3p	1.01	0.9997	0.87	0.8122
1356	hsa-miR-4756-5p	1.07	0.9619	0.98	0.9997
1357	hsa-miR-4757-3p	1.07	0.8381	1.23	0.4483
1358	hsa-miR-4757-5p	0.91	0.7282	0.85	0.6545
1359	hsa-miR-4758-3p	1.03	0.999	1.06	0.9993
1360	hsa-miR-4758-5p	1.08	0.6194	1.23	0.4431
1361	hsa-miR-4759	1.1	0.3111	1.27	0.2684
1362	hsa-miR-4760-3p	1.02	0.9994	1	0.9999
1363	hsa-miR-4760-5p	1.03	0.9991	1.08	0.999
1364	hsa-miR-4761-3p	1.08	0.6711	1.2	0.6369
1365	hsa-miR-4761-5p	1.06	0.8941	1.12	0.9844
1366	hsa-miR-4762-3p	1.07	0.8242	1.16	0.8719
1367	hsa-miR-4762-5p	1.01	0.9998	1.03	0.9997
1368	hsa-miR-4763-3p	1.01	0.9996	0.96	0.9996
1369	hsa-miR-4763-5p	1.06	0.8946	1.07	0.9992
1370	hsa-miR-4764-3p	0.95	0.7542	0.88	0.9244
1371	hsa-miR-4764-5p	1.05	0.948	1.29	0.1844
1372	hsa-miR-4765	1.02	0.999	1.09	0.9886
1373	hsa-miR-4766-3p	1.03	0.9835	1.11	0.9525
1374	hsa-miR-4766-5p	1.02	0.9991	1.07	0.9954
1375	hsa-miR-4767	1.01	0.9997	0.92	0.9915
1376	hsa-miR-4768-3p	1.01	0.9995	0.92	0.9954
1377	hsa-miR-4768-5p	0.99	0.9996	0.89	0.9616
1378	hsa-miR-4769-3p	1.02	0.9992	1.07	0.999
1379	hsa-miR-4769-5p	1.01	0.9996	1.08	0.9949
1380	hsa-miR-4770	1.03	0.9914	1.13	0.8517
1381	hsa-miR-4771	1.01	0.9997	0.94	0.9991
1382	hsa-miR-4772-3p	0.96	0.9896	0.99	0.9999
1383	hsa-miR-4772-5p	1.02	0.999	1.13	0.8438
1384	hsa-miR-4773	1	0.9999	1.04	0.9995
1385	hsa-miR-4774-3p	0.96	0.9888	0.93	0.9991
1386	hsa-miR-4774-5p	0.93	0.7678	0.97	0.9996
1387	hsa-miR-4775	1.04	0.9902	1.07	0.9991
1388	hsa-miR-4776-3p	1.03	0.9992	0.98	0.9998
1389	hsa-miR-4776-5p	0.97	0.9957	0.93	0.9991
1390	hsa-miR-4777-3p	0.95	0.9512	0.92	0.9957
1391	hsa-miR-4777-5p	0.96	0.9891	0.96	0.9994
1392	hsa-miR-4778-3p	1.03	0.9994	1.02	0.9997
1393	hsa-miR-4778-5p	0.89	0.1702	0.87	0.9176
1394	hsa-miR-4779	1.18	0.0704	1.31	0.0755
1395	hsa-miR-4780	1.01	0.9997	1.01	0.9999
1396	hsa-miR-4781-3p	1.02	0.9996	0.98	0.9997
1397	hsa-miR-4781-5p	0.98	0.9995	0.92	0.9989
1398	hsa-miR-4782-3p	0.93	0.9207	0.87	0.9158
1399	hsa-miR-4782-5p	1.01	0.9999	0.98	0.9997
1400	hsa-miR-4783-3p	1	0.9999	0.91	0.9903
1401	hsa-miR-4783-5p	1	0.9999	0.9	0.9898
1402	hsa-miR-4784	0.98	0.9997	0.94	0.9992
1403	hsa-miR-4785	0.85	0.1599	0.79	0.4382
1404	hsa-miR-4786-3p	0.36	0.8434	0.43	0.0382
1405	hsa-miR-4786-5p	1.08	0.7741	1.04	0.9994
1406	hsa-miR-4787-3p	0.99	0.9997	0.95	0.9992
1407	hsa-miR-4787-5p	1.03	0.9993	1.03	0.9996
1408	hsa-miR-4788	0.95	0.9947	0.86	0.7175
1409	hsa-miR-4789-3p	1.06	0.9569	1.06	0.999
1410	hsa-miR-4789-5p	0.99	0.9997	0.87	0.8194
1411	hsa-miR-4790-3p	1.06	0.9817	1.12	0.903
1412	hsa-miR-4790-5p	1	0.9999	0.93	0.9952
1413	hsa-miR-4791	1.71	0.7663	1.3	0.4033
1414	hsa-miR-4792	1.16	0.9999	0.79	0.8412
1415	hsa-miR-4793-3p	1.61	0.9956	1.26	0.5947
1416	hsa-miR-4793-5p	1.68	0.8929	1.22	0.784
1417	hsa-miR-4794	1.52	0.9998	1.02	0.9998
1418	hsa-miR-4795-3p	1.63	0.9886	1.19	0.9186
1419	hsa-miR-4795-5p	1.31	0.8838	0.9	0.999
1420	hsa-miR-4796-3p	1.72	0.7353	1.23	0.757
1421	hsa-miR-4796-5p	1.55	0.9995	1.05	0.9996
1422	hsa-miR-4797-3p	1.79	0.3994	1.27	0.5779
1423	hsa-miR-4797-5p	1.66	0.9593	1.12	0.9955
1424	hsa-miR-4798-3p	1.02	0.9997	1.03	0.9997
1425	hsa-miR-4798-5p	1.79	0.3677	1.22	0.7954
1426	hsa-miR-4799-3p	1	0.9999	0.97	0.9994
1427	hsa-miR-4799-5p	0.96	0.9993	0.95	0.999
1428	hsa-miR-4800-3p	0.93	0.9902	0.88	0.717
1429	hsa-miR-4800-5p	0.94	0.9958	0.91	0.9593
1430	hsa-miR-4801	0.94	0.9954	0.9	0.8807
1431	hsa-miR-4802-3p	0.98	0.9997	0.95	0.999
1432	hsa-miR-4802-5p	0.99	0.9999	0.91	0.9569
1433	hsa-miR-4803	0.86	0.5173	0.78	0.0894
1434	hsa-miR-4804-3p	0.89	0.7819	1	0.9999
1435	hsa-miR-4804-5p	0.89	0.8127	0.92	0.9874
1436	hsa-miR-483-3p	0.99	0.9999	1	0.9999
1437	hsa-miR-483-5p	0.94	0.9909	1.03	0.9993
1438	hsa-miR-484	1.05	0.999	1.05	0.989
1439	hsa-miR-485-3p	1.24	0.7761	1.14	0.6325
1440	hsa-miR-485-5p	1.44	0.1131	1.23	0.0794
1441	hsa-miR-486-3p	1.18	0.9653	1.16	0.4397
1442	hsa-miR-486-5p	1.33	0.3745	1.32	0.0051
1443	hsa-miR-487a	1.21	0.887	1.18	0.2718
1444	hsa-miR-487a-5p	1.09	0.999	1.08	0.9993
1445	hsa-miR-487b	1.43	0.1312	1.24	0.0636
1446	hsa-miR-487b-5p	1.1	0.9953	1.11	0.9954
1447	hsa-miR-488	1.25	0.7275	1.1	0.9101
1448	hsa-miR-488-5p	1.1	0.9991	0.89	0.8583
1449	hsa-miR-489	1.1	0.9991	1.21	0.1383
1450	hsa-miR-489-5p	1.26	0.4273	1.28	0.471
1451	hsa-miR-490-3p	1.2	0.9172	1.25	0.051
1452	hsa-miR-490-5p	1.34	0.3611	1.32	0.004
1453	hsa-miR-491-3p	1.18	0.9615	1.18	0.3064
1454	hsa-miR-491-5p	1.23	0.8232	1.13	0.6487
1455	hsa-miR-492	1.02	0.9997	0.89	0.9594
1456	hsa-miR-493	1.09	0.9438	1.1	0.9137
1457	hsa-miR-493-5p	1.03	0.9995	1.03	0.9995
1458	hsa-miR-494	0.94	0.9954	0.92	0.9882
1459	hsa-miR-494-5p	1.05	0.9994	1.12	0.9953
1460	hsa-miR-495	1.27	0.0216	1.45	0.0001
1461	hsa-miR-495-5p	1.19	0.7921	1.2	0.8427
1462	hsa-miR-496	1.16	0.3531	1.24	0.0575
1463	hsa-miR-497	1.25	0.0332	1.21	0.1302
1464	hsa-miR-497-5p	1.19	0.1804	1.01	0.9999
1465	hsa-miR-498	1	0.9999	0.97	0.9996
1466	hsa-miR-499-3p	1.15	0.5012	1.03	0.9995
1467	hsa-miR-499-5p	0.93	0.9893	0.89	0.8408
1468	hsa-miR-4999-3p	1.24	0.5254	1.37	0.1551
1469	hsa-miR-4999-5p	0.72	0.3467	0.85	0.9829
1470	hsa-miR-499a-3p	0.97	0.9993	0.88	0.8794
1471	hsa-miR-499a-5p	1.04	0.9991	0.96	0.9994
1472	hsa-miR-5000-3p	0.82	0.646	0.84	0.5591
1473	hsa-miR-5000-5p	0.6	0.05	0.64	0.1789
1474	hsa-miR-5001-3p	1.32	0.0533	1.29	0.0314
1475	hsa-miR-5001-5p	1.07	0.999	1.13	0.7966
1476	hsa-miR-5002-3p	1.07	0.999	1.08	0.9904
1477	hsa-miR-5002-5p	0.99	0.9999	1.06	0.9991
1478	hsa-miR-5003-3p	1.3	0.0893	1.33	0.0116
1479	hsa-miR-5003-5p	1.21	0.4263	1.31	0.0204
1480	hsa-miR-5004-3p	1.01	0.9999	1.01	0.9999
1481	hsa-miR-5004-5p	0.72	0.1339	0.75	0.101
1482	hsa-miR-5006-3p	1.27	0.1749	1.28	0.0492
1483	hsa-miR-5006-5p	1.19	0.572	1.26	0.0841
1484	hsa-miR-5007-3p	1.09	0.9914	1.16	0.5913
1485	hsa-miR-5007-5p	1.39	0.0127	1.61	0.0001
1486	hsa-miR-5008-3p	1.34	0.0948	1.24	0.087
1487	hsa-miR-5008-5p	0.82	0.79	0.73	0.0354
1488	hsa-miR-5009-3p	1.27	0.2808	1.21	0.1793
1489	hsa-miR-5009-5p	0.54	0.0076	0.61	0.0007
1490	hsa-miR-500a	1.16	0.4009	1.07	0.995
1491	hsa-miR-500a-5p	0.93	0.9893	0.83	0.3233
1492	hsa-miR-500b	0.95	0.9558	0.85	0.1713
1493	hsa-miR-500b-3p	0.99	0.9999	0.94	0.999
1494	hsa-miR-5010-3p	1.47	0.0064	1.42	0.0003
1495	hsa-miR-5010-5p	1.24	0.4055	1.15	0.5439
1496	hsa-miR-5011-3p	1.22	0.541	1.16	0.4897
1497	hsa-miR-5011-5p	1.4	0.0294	1.27	0.036
1498	hsa-miR-501-3p	0.98	0.9997	0.84	0.924
1499	hsa-miR-501-5p	0.96	0.9992	0.93	0.995
1500	hsa-miR-502-3p	1.24	0.3643	1.12	0.9882
1501	hsa-miR-502-5p	1.13	0.9682	1.04	0.9996
1502	hsa-miR-503	1.4	0.021	1.17	0.8915
1503	hsa-miR-503-3p	1.22	0.5234	1.15	0.5586
1504	hsa-miR-504	1.23	0.4468	1.1	0.9955
1505	hsa-miR-504-3p	0.76	0.3963	0.73	0.0357
1506	hsa-miR-5047	0.54	0.0001	0.64	0.0007
1507	hsa-miR-505	1.13	0.9564	0.94	0.9994
1508	hsa-miR-505-5p	1.13	0.9643	0.92	0.9991
1509	hsa-miR-506	1.07	0.9991	1.26	0.4238
1510	hsa-miR-506-5p	1.14	0.9341	1.08	0.9888
1511	hsa-miR-507	0.99	0.9999	0.81	0.8139
1512	hsa-miR-508-3p	0.99	0.9999	0.98	0.9997
1513	hsa-miR-508-5p	1.1	0.995	1.07	0.9992
1514	hsa-miR-5087	0.88	0.9817	0.86	0.6884
1515	hsa-miR-5088-3p	1.04	0.9995	1	0.9999
1516	hsa-miR-5088-5p	1.07	0.9991	1.04	0.9992
1517	hsa-miR-5089-3p	1	0.9999	1.14	0.5637
1518	hsa-miR-5089-5p	1.01	0.9999	1.03	0.9994
1519	hsa-miR-5090	1.02	0.9998	1.1	0.8611
1520	hsa-miR-5091	1.04	0.9996	1.01	0.9998
1521	hsa-miR-5092	1.03	0.9997	1.08	0.971
1522	hsa-miR-5093	1.01	0.9998	1.08	0.9743
1523	hsa-miR-509-3-5p	0.95	0.9992	1	0.9999
1524	hsa-miR-509-3p	0.85	0.889	0.78	0.6679
1525	hsa-miR-5094	1.06	0.9993	1.11	0.8351
1526	hsa-miR-5095	1.02	0.999	1.15	0.3299
1527	hsa-miR-509-5p	1.09	0.9958	0.97	0.9997
1528	hsa-miR-5096	1.01	0.9997	1.06	0.995
1529	hsa-miR-510	0.83	0.5517	0.87	0.9259
1530	hsa-miR-5100	1.04	0.9995	1.07	0.9889
1531	hsa-miR-510-3p	1.03	0.9997	1.17	0.2701
1532	hsa-miR-511-5p	1.03	0.9995	1.11	0.9815
1533	hsa-miR-511-3p	0.67	0.0567	0.94	0.9948
1534	hsa-miR-512-3p	0.86	0.7293	0.86	0.9146
1535	hsa-miR-512-5p	0.85	0.6718	0.79	0.4771
1536	hsa-miR-513a-3p	0.7	0.0315	0.69	0.0915
1537	hsa-miR-513a-5p	0.91	0.9868	0.88	0.9619
1538	hsa-miR-513b-5p	0.86	0.8298	1.15	0.3943
1539	hsa-miR-513b-3p	1.01	0.9999	1.17	0.2967
1540	hsa-miR-513c	0.94	0.9991	0.97	0.9995
1541	hsa-mir-513c-3p	1.03	0.9989	1	0.9999
1542	hsa-miR-514	0.9	0.9863	0.78	0.0687
1543	hsa-mir-514a-5p	1.08	0.5181	1.01	0.9999
1544	hsa-miR-514b-3p	1	0.9999	1.01	0.9998
1545	hsa-miR-514b-5p	1.01	0.9997	0.92	0.8956
1546	hsa-miR-515-3p	0.95	0.9993	0.88	0.6892
1547	hsa-miR-515-5p	0.88	0.9093	0.84	0.3499
1548	hsa-miR-516a-3p	0.92	0.9908	0.77	0.046
1549	hsa-miR-516a-5p	0.66	0.0173	0.74	0.0081
1550	hsa-miR-516b	1.18	0.5342	1.01	0.9999
1551	hsa-miR-516b-5p	1.26	0.119	1.29	0.002
1552	hsa-miR-517-5p	1.42	0.002	1.15	0.3326
1553	hsa-miR-517a	1.2	0.4243	1.02	0.9996
1554	hsa-miR-517b	1.11	0.1102	1.31	0.1848
1555	hsa-miR-517c	1.17	0.6233	1.01	0.9998
1556	hsa-mir-5186	1.03	0.9991	1	0.9999
1557	hsa-mir-5187-3p	1.12	0.1079	1.24	0.037
1558	hsa-mir-5187-5p	1.06	0.8205	1.07	0.9876
1559	hsa-mir-5188	0.99	0.9997	1.06	0.9956
1560	hsa-mir-5189-3p	0.99	0.9997	0.96	0.9993
1561	hsa-mir-5189-5p	1.05	0.9621	1.18	0.1943
1562	hsa-miR-518a-3p	1.23	0.2199	1.03	0.9994
1563	hsa-miR-518a-5p	1.06	0.9991	0.94	0.9951
1564	hsa-miR-518b	0.95	0.999	0.96	0.9991
1565	hsa-miR-518c	0.9	0.906	0.96	0.9993
1566	hsa-miR-518c-5p	1.03	0.9996	1.02	0.9996
1567	hsa-miR-518d-3p	1.12	0.7856	1.1	0.7539
1568	hsa-miR-518d-5p	1.07	0.995	1.01	0.9998
1569	hsa-miR-518e	0.91	0.9613	0.88	0.5869
1570	hsa-miR-518e-5p	1.25	0.0467	1.1	0.7903
1571	hsa-miR-518f	1.07	0.9898	0.91	0.8178
1572	hsa-miR-518f-5p	1.23	0.0866	1.07	0.9793
1573	hsa-mir-5190	1.03	0.9991	0.98	0.9996
1574	hsa-mir-5191	1.06	0.8548	1.09	0.938
1575	hsa-mir-5192	1.01	0.9997	1.13	0.5535
1576	hsa-mir-5193	0.95	0.9325	1.05	0.9989
1577	hsa-mir-5194	0.95	0.9615	1.01	0.9998
1578	hsa-mir-5195-3p	1.05	0.9991	0.78	0.3811
1579	hsa-mir-5195-5p	1.21	0.1203	0.96	0.9996
1580	hsa-mir-5196-3p	1.14	0.5571	0.81	0.5627
1581	hsa-mir-5196-5p	1.22	0.0947	1.06	0.9993
1582	hsa-mir-5197-3p	1.24	0.0612	1.06	0.9993
1583	hsa-mir-5197-5p	1.23	0.0815	1.1	0.9897
1584	hsa-miR-519a	1.03	0.9994	0.91	0.8564
1585	hsa-miR-519a-5p	1.24	0.0543	1.03	0.9993
1586	hsa-miR-519b-3p	1.26	0.7041	1.15	0.912
1587	hsa-miR-519b-5p	1.14	0.9948	1.07	0.9991
1588	hsa-miR-519c-3p	1.22	0.8763	1.12	0.9721
1589	hsa-miR-519c-5p	1.45	0.1121	1.18	0.7381
1590	hsa-miR-519d	1.28	0.6496	1.12	0.9813
1591	hsa-mir-519d-5p	1.2	0.1588	1.2	0.532
1592	hsa-miR-519e	1.35	0.3545	1.14	0.9425
1593	hsa-miR-519e-5p	1.58	0.0183	1.28	0.2122
1594	hsa-miR-520a-3p	0.98	0.9998	1.04	0.9996
1595	hsa-miR-520a-5p	1.3	0.5557	1.08	0.999
1596	hsa-miR-520b	1.23	0.8422	1.01	0.9999
1597	hsa-miR-520c-3p	1	0.9999	1.04	0.9995
1598	hsa-miR-520c-5p	1.35	0.3606	1.06	0.9993
1599	hsa-miR-520d-3p	0.8	0.9727	1.03	0.9997
1600	hsa-miR-520d-5p	1.18	0.9878	1.2	0.7919
1601	hsa-miR-520e	1.13	0.999	1.23	0.6374
1602	hsa-miR-520f	2.03	0.0001	1.32	0.2576
1603	hsa-mir-520f-5p	1.2	0.1805	1.07	0.9991
1604	hsa-miR-520g	0.96	0.9997	1.08	0.9992
1605	Hsa-mir-520g-5p	1.15	0.4841	1.15	0.8329
1606	hsa-miR-520h	1.29	0.7307	1.23	0.6767
1607	hsa-miR-521	1.47	0.1693	1.34	0.19
1608	hsa-miR-522	1.49	0.1418	1.28	0.4112
1609	hsa-miR-522-5p	1.4	0.3526	1.28	0.3916
1610	hsa-miR-523	0.98	0.9999	0.97	0.9997
1611	hsa-miR-523-5p	1.14	0.9989	1.11	0.9955
1612	hsa-miR-524-3p	1.1	0.9893	1.12	0.9788
1613	hsa-miR-524-5p	1.3	0.7121	1.11	0.9954
1614	hsa-miR-525-3p	0.97	0.9996	1.04	0.9994
1615	hsa-miR-525-5p	1.07	0.9991	1.07	0.9991
1616	hsa-miR-526a	1.14	0.9258	1.27	0.205
1617	hsa-miR-526b	1.11	0.9839	1.16	0.8119
1618	hsa-miR-526b-5p	1.33	0.0666	1.24	0.335
1619	hsa-miR-527	1.13	0.9563	1.18	0.698
1620	hsa-miR-532-3p	1.27	0.2156	1.14	0.93
1621	hsa-miR-532-5p	1.18	0.6818	1.11	0.9855
1622	hsa-miR-539	1.17	0.7587	1.08	0.996
1623	hsa-mir-539-3p	1.12	0.7773	1.13	0.9141
1624	hsa-miR-541	1.39	0.0193	1.16	0.8417
1625	hsa-miR-541-5p	1.2	0.5591	1.25	0.2881
1626	hsa-miR-542-3p	0.94	0.9994	0.97	0.9997
1627	hsa-miR-542-5p	0.82	0.8644	1.05	0.9996
1628	hsa-miR-543	0.88	0.9947	0.93	0.9994
1629	hsa-miR-544	1.04	0.9996	1.04	0.9996
1630	hsa-miR-544b	1.04	0.9995	1.27	0.9993
1631	hsa-miR-545	1.01	0.9999	1.13	0.9902
1632	hsa-miR-545-5p	0.93	0.9993	0.96	0.9996
1633	hsa-miR-548a-3p	1.17	0.9156	1.23	0.739
1634	hsa-miR-548a-5p	1.04	0.9996	1.19	0.9021
1635	hsa-miR-548aa	0.82	0.0104	0.61	0.0008
1636	hsa-miR-548ab	1.01	0.9997	1.02	0.9997
1637	hsa-miR-548ac	1.2	0.0872	1.34	0.0684
1638	hsa-miR-548ad	1.15	0.3277	1.21	0.5256
1639	hsa-miR-548ad-5p	0.99	0.9999	0.98	0.9995
1640	hsa-miR-548ae	1.02	0.9993	1.01	0.9999
1641	hsa-miR-548ae-5p	1	0.9994	1.08	0.9954
1642	hsa-miR-548ag	1.03	0.9991	1.07	0.999
1643	hsa-miR-548ah	1	0.9999	0.98	0.9998
1644	hsa-mir-548ah-3p	0.84	0.396	0.66	0.0403
1645	hsa-miR-548ai	1.17	0.4717	1.23	0.8373
1646	hsa-miR-548aj	1.03	0.9996	0.92	0.9993
1647	hsa-mir-548aj-5p	1.14	0.542	1.09	0.9914
1648	hsa-miR-548ak	1.02	0.9993	0.99	0.9998
1649	hsa-miR-548al	1.02	0.9993	1.06	0.999
1650	hsa-miR-548am	0.84	0.6089	1.1	0.9955
1651	hsa-mir-548am-5p	1.16	0.3845	1.2	0.4839
1652	hsa-miR-548an	1.29	0.0404	1.35	0.0985
1653	hsa-mir-548ao-3p	1.12	0.8346	1.06	0.9994
1654	hsa-mir-548ao-5p	1.03	0.9996	1.05	0.9996
1655	hsa-mir-548ap-3p	1.03	0.9994	1.12	0.9989
1656	hsa-mir-548ap-5p	1.04	0.9995	1.1	0.9947
1657	hsa-mir-548aq-5p	1.1	0.9407	1.21	0.7834
1658	hsa-mir-548ar-3p	0.96	0.9993	1.07	0.9994
1659	hsa-mir-548ar-5p	1.1	0.9635	1.18	0.9048
1660	hsa-mir-548as-3p	1.1	0.9503	1.31	0.3091
1661	hsa-mir-548as-5p	1.13	0.7499	1.39	0.0958
1662	hsa-mir-548at-3p	1.01	0.9999	1.24	0.6291
1663	hsa-mir-548at-5p	1.13	0.7514	1.29	0.4087
1664	hsa-mir-548au-3p	1.18	0.3506	1.17	0.9585
1665	hsa-mir-548au-5p	1.11	0.9013	1.34	0.2151
1666	hsa-mir-548av-3p	1.08	0.9891	1.13	0.9915
1667	hsa-mir-548av-5p	1.06	0.996	1.23	0.7442
1668	hsa-mir-548aw	1	0.9999	0.93	0.9993
1669	hsa-mir-548ax	1.09	0.9861	1.31	0.3587
1670	hsa-mir-548ay-3p	0.99	0.9999	1.04	0.9997
1671	hsa-mir-548ay-5p	1.09	0.9854	1.17	0.948
1672	hsa-mir-548az-3p	1.1	0.9395	1.13	0.9905
1673	hsa-mir-548az-5p	1.1	0.9406	1.16	0.9672
1674	hsa-miR-548b-3p	0.94	0.9994	1.1	0.999
1675	hsa-miR-548b-5p	0.85	0.959	0.91	0.9991
1676	hsa-mir-548ba	1.01	0.9999	1.19	0.9063
1677	hsa-miR-548bb-3p	1.02	0.9849	1.12	0.9142
1678	hsa-miR-548bb-5p	1	0.9997	1	0.9998
1679	hsa-miR-548c-3p	1.32	0.2581	1.31	0.4185
1680	hsa-miR-548c-5p	1.04	0.9996	1.13	0.9894
1681	hsa-miR-548d-3p	0.75	0.9963	0.86	0.9998
1682	hsa-miR-548d-5p	0.71	0.9991	0.87	0.9913
1683	hsa-miR-548e	0.67	0.2078	0.78	0.7856
1684	hsa-mir-548e-5p	1.04	0.9994	1.16	0.9695
1685	hsa-miR-548f	1.01	0.4666	1.1	0.9935
1686	hsa-mir-548f-5p	1.03	0.9995	1.07	0.9993
1687	hsa-miR-548g	0.82	0.8531	1	0.9999
1688	hsa-miR-548h	0.78	0.66	0.95	0.9996
1689	hsa-mir-548h-3p	1.02	0.9997	1.07	0.9994
1690	hsa-miR-548i	1.14	0.9996	0.98	0.9997
1691	hsa-miR-548j	1.14	0.9991	1.08	0.9904
1692	hsa-mir-548j-3p	0.99	0.9997	1.15	0.5308
1693	hsa-miR-548k	1.17	0.9993	0.98	0.9997
1694	hsa-miR-548l	1.06	0.9995	1.04	0.9994
1695	hsa-miR-548m	1.01	0.0001	1.01	0.9999
1696	hsa-miR-548n	0.87	0.8403	0.84	0.6186
1697	hsa-miR-548o	0.9	0.9994	1.03	0.999
1698	hsa-miR-548p	0.94	0.9993	1.03	0.9996
1699	hsa-miR-548q	1.07	0.9947	0.92	0.9949
1700	hsa-miR-548s	1.18	0.7986	1.03	0.9954
1701	hsa-miR-548t	0.95	0.9364	0.8	0.4422
1702	hsa-miR-548u	1.04	0.9885	1.02	0.9998
1703	hsa-miR-548v	1.04	0.9814	1.03	0.9996
1704	hsa-miR-548w	1	0.9999	1.08	0.8884
1705	hsa-miR-548x	0.98	0.9994	1.09	0.8779
1706	hsa-miR-548y	1	0.9997	1.05	0.9884
1707	hsa-miR-548z	1.03	0.9993	0.86	0.6518
1708	hsa-miR-549	0.96	0.9995	0.99	0.9999
1709	hsa-miR-550a	1	0.9999	1.01	0.9999
1710	hsa-miR-550a-5p	0.96	0.9996	0.86	0.9031
1711	hsa-mir-550a-3-5p	1.07	0.7172	1.17	0.3631
1712	hsa-miR-550b	1.06	0.8838	0.96	0.9994
1713	hsa-mir-550b-2-5p	1.1	0.2732	1.37	0.0013
1714	hsa-miR-551a	0.9	0.9948	0.9	0.9885
1715	hsa-miR-551b	1.13	0.9624	1.02	0.9998
1716	hsa-miR-551b-5p	0.9	0.9951	0.84	0.7736
1717	hsa-miR-552	0.83	0.7878	0.91	0.9949
1718	hsa-mir-552-5p	1.14	0.0257	1.33	0.0046
1719	hsa-miR-553	1.13	0.971	0.96	0.9996
1720	hsa-miR-554	0.92	0.999	0.88	0.9543
1721	hsa-miR-555	0.9	0.9905	0.8	0.5166
1722	hsa-miR-556-3p	1.15	0.9919	0.93	0.9994
1723	hsa-miR-556-5p	1.19	0.9594	0.89	0.9989
1724	hsa-miR-557	0.8	0.9509	0.91	0.9991
1725	hsa-mir-5571-3p	1.09	0.3575	1.39	0.0005
1726	hsa-mir-5571-5p	1.13	0.067	1.28	0.0206
1727	hsa-mir-5572	1.11	0.189	1.39	0.0005
1728	hsa-mir-5579-3p	1.04	0.9918	1.18	0.3245
1729	hsa-mir-5579-5p	0.98	0.9994	0.81	0.2537
1730	hsa-miR-558	0.94	0.9995	0.86	0.9876
1731	hsa-mir-5580-3p	1.04	0.9896	1.23	0.0993
1732	hsa-mir-5580-5p	1.19	0.0014	1.23	0.0838
1733	hsa-mir-5581-3p	1.01	0.9997	1.12	0.8239
1734	hsa-mir-5581-5p	1	0.9999	1.07	0.9892
1735	hsa-mir-5582-3p	0.95	0.9522	1.03	0.9997
1736	hsa-mir-5582-5p	0.95	0.9549	0.96	0.9994
1737	hsa-mir-5583-3p	1.04	0.9954	0.86	0.8936
1738	hsa-mir-5583-5p	1.02	0.9996	0.96	0.9996
1739	hsa-mir-5584-3p	1.05	0.9715	1.05	0.9994
1740	hsa-mir-5584-5p	1.04	0.9888	1.11	0.9839
1741	hsa-mir-5585-3p	0.97	0.999	0.98	0.9997
1742	hsa-mir-5585-5p	1.06	0.9325	0.9	0.9893
1743	hsa-mir-5586-3p	1.05	0.9742	1.02	0.9998
1744	hsa-mir-5586-5p	1.03	0.9992	0.96	0.9996
1745	hsa-mir-5587-3p	1.05	0.9696	0.96	0.9994
1746	hsa-mir-5587-5p	1.07	0.7407	1.04	0.9995
1747	hsa-mir-5588-3p	1.11	0.5032	1.08	0.9705
1748	hsa-mir-5588-5p	1.02	0.9996	0.81	0.6098
1749	hsa-mir-5589-3p	1.15	0.1475	1.05	0.9989
1750	hsa-mir-5589-5p	1.13	0.2605	1.03	0.9995
1751	hsa-miR-559	1.21	0.9397	1.08	0.9991
1752	hsa-mir-5590-3p	1.09	0.6872	1.01	0.9999
1753	hsa-mir-5590-5p	1.05	0.9912	0.94	0.9952
1754	hsa-mir-5591-3p	1.13	0.2271	1.08	0.9858
1755	hsa-mir-5591-5p	0.89	0.4302	0.81	0.1758
1756	hsa-miR-561	0.93	0.9994	0.82	0.9078
1757	hsa-mir-561-5p	1.12	0.3265	1.12	0.6628
1758	hsa-miR-562	0.94	0.9995	0.84	0.9742
1759	hsa-miR-563	1.16	0.9885	1.05	0.9995
1760	hsa-miR-564	0.94	0.9996	0.9	0.999
1761	hsa-miR-566	1.18	0.9755	1.08	0.9992
1762	hsa-miR-567	0.86	0.9951	0.87	0.9901
1763	hsa-miR-568	0.92	0.9994	1.02	0.9998
1764	hsa-mir-5680	1.1	0.5827	1.14	0.5539
1765	hsa-mir-5681a	1.02	0.9996	1.03	0.9994
1766	hsa-mir-5681b	0.5	0.0001	0.41	0.0001
1767	hsa-mir-5682	1.09	0.7377	1.12	0.7292
1768	hsa-mir-5683	1.09	0.7058	0.99	0.9998
1769	hsa-mir-5684	1.19	0.3526	1.07	0.9953
1770	hsa-mir-5685	0.89	0.9242	0.82	0.4231
1771	hsa-mir-5687	1.3	0.0349	1.28	0.0501
1772	hsa-mir-5688	0.6	0.0015	0.38	0.0001
1773	hsa-mir-5689	1.07	0.9952	1	0.9999
1774	hsa-miR-569	0.92	0.9994	0.9	0.999
1775	hsa-mir-5690	1.15	0.6494	1.06	0.9991
1776	hsa-mir-5691	1.15	0.716	1.12	0.8986
1777	hsa-mir-5692a	1.05	0.9992	1.04	0.9994
1778	hsa-mir-5692b	1.26	0.0892	1.14	0.7683
1779	hsa-mir-5692c	1.23	0.1668	1.14	0.7224
1780	hsa-mir-5693	1.21	0.2801	1.09	0.9814
1781	hsa-mir-5694	1.08	0.9899	1.06	0.9991
1782	hsa-mir-5695	1.03	0.9996	0.86	0.7204
1783	hsa-mir-5696	1.17	0.8458	1.17	0.9352
1784	hsa-mir-5697	1.3	0.2098	1.43	0.057
1785	hsa-mir-5698	1.19	0.7485	1.22	0.7468
1786	hsa-mir-5699-3p	0.91	0.999	0.95	0.9995
1787	hsa-mir-5699-5p	0.59	0.0281	0.58	0.0649
1788	hsa-miR-570	1.11	0.3333	1.23	0.2945
1789	hsa-mir-5700	0.63	0.0664	0.62	0.127
1790	hsa-mir-5701	1.11	0.9909	1.15	0.9807
1791	hsa-mir-5702	0.91	0.999	1.03	0.9997
1792	hsa-mir-5703	1.09	0.9989	1.2	0.8166
1793	hsa-mir-5704	1.15	0.9247	1.18	0.9261
1794	hsa-mir-5705	1.21	0.6469	1.29	0.396
1795	hsa-mir-5706	1.24	0.4475	1.43	0.0548
1796	hsa-mir-5707	1.19	0.7321	1.41	0.0787
1797	hsa-mir-5708	1.08	0.9955	1.2	0.4299
1798	hsa-miR-571	1.09	0.6967	1.13	0.93
1799	hsa-miR-572	1.13	0.1793	1.16	0.7316
1800	hsa-miR-573	1.13	0.1654	1.1	0.9879
1801	hsa-mir-5739	1.09	0.9895	1.14	0.8691
1802	hsa-miR-574-3p	1.16	0.051	1.15	0.7707
1803	hsa-miR-574-5p	1.17	0.0399	1.14	0.8781
1804	hsa-miR-575	1.19	0.0147	1.25	0.1977
1805	hsa-miR-576-3p	1.12	0.2579	1.21	0.4121
1806	hsa-miR-576-5p	1.2	0.0083	1.26	0.1535
1807	hsa-miR-577	1.18	0.0214	1.35	0.022
1808	hsa-miR-578	1.16	0.0581	1.41	0.0049
1809	hsa-mir-5787	1.17	0.622	1.25	0.2064
1810	hsa-miR-579	1.04	0.9952	1.22	0.3384
1811	hsa-mir-579-5p	0.66	0.0277	0.56	0.0019
1812	hsa-miR-580	1.02	0.9994	1.26	0.158
1813	hsa-mir-580-5p	0.92	0.9954	0.99	0.9999
1814	hsa-miR-581	0.61	0.1685	0.68	0.2791
1815	hsa-miR-582-3p	0.8	0.9114	0.92	0.9992
1816	hsa-miR-582-5p	0.94	0.9994	0.88	0.9911
1817	hsa-miR-583	1.01	0.9999	1	0.9999
1818	hsa-miR-584	0.57	0.0998	0.75	0.5849
1819	hsa-mir-584-3p	1.18	0.5622	1.21	0.4258
1820	hsa-miR-585	0.86	0.9905	0.83	0.9334
1821	hsa-mir-585-5p	1.15	0.811	1.22	0.333
1822	hsa-miR-586	0.68	0.4045	0.77	0.7204
1823	hsa-miR-587	0.64	0.2418	0.68	0.2998
1824	hsa-miR-588	0.72	0.5376	0.85	0.975
1825	hsa-miR-589	0.72	0.5578	0.84	0.9536
1826	hsa-miR-589-5p	0.54	0.0704	0.62	0.1192
1827	hsa-miR-590-3p	0.49	0.0298	0.59	0.0819
1828	hsa-miR-590-5p	0.5	0.0346	0.58	0.0683
1829	hsa-miR-591	1.49	0.2097	2.03	0.01
1830	hsa-miR-592	1.23	0.9599	2.1	0.0051
1831	hsa-miR-593	1.74	0.0133	2.43	0.0002
1832	hsa-miR-593-5p	1.18	0.9903	2.26	0.001
1833	hsa-miR-595	1.71	0.0196	2.28	0.0008
1834	hsa-miR-596	1.5	0.2059	2.11	0.0045
1835	hsa-miR-597	1.51	0.1779	1.87	0.0439
1836	hsa-mir-597-3p	0.49	0.0003	0.41	0.0001
1837	hsa-miR-598	1.69	0.0264	2.1	0.0051
1838	hsa-mir-598-5p	1.05	0.9993	1.06	0.9992
1839	hsa-miR-599	1.44	0.3357	1.47	0.6379
1840	hsa-miR-600	1.32	0.7463	1.44	0.7085
1841	hsa-miR-601	1.32	0.7504	1.18	0.9991
1842	hsa-miR-602	1.48	0.2374	1.57	0.3848
1843	hsa-miR-603	1.12	0.9991	0.99	0.9999
1844	hsa-miR-604	1.03	0.9949	1.11	0.7524
1845	hsa-miR-605	0.99	0.9997	0.97	0.9995
1846	hsa-mir-605-3p	0.82	0.553	0.79	0.3904
1847	hsa-miR-606	0.98	0.9993	1.04	0.9993
1848	hsa-mir-6068	1.14	0.8744	1.14	0.8556
1849	hsa-mir-6069	1.25	0.1999	1.27	0.1345
1850	hsa-miR-607	0.93	0.6501	0.84	0.3494
1851	hsa-mir-6070	1.17	0.6521	1.28	0.1037
1852	hsa-mir-6071	1.08	0.966	1.15	0.6799
1853	hsa-mir-6072	0.48	0.0001	0.46	0.0001
1854	hsa-mir-6073	1.06	0.9908	1.03	0.9996
1855	hsa-mir-6074	1.09	0.9255	1.12	0.8866
1856	hsa-mir-6075	1.15	0.3577	1.12	0.8753
1857	hsa-mir-6076	0.94	0.9952	1	0.9999
1858	hsa-mir-6077	1	0.9999	1.03	0.9996
1859	hsa-mir-6078	1.1	0.8639	1.12	0.9062
1860	hsa-mir-6079	0.66	0.0005	0.57	0.0007
1861	hsa-miR-608	1.01	0.9996	0.93	0.9887
1862	hsa-mir-6080	1.03	0.9994	0.95	0.9993
1863	hsa-mir-6081	0.83	0.2105	0.91	0.9857
1864	hsa-mir-6082	1.02	0.9996	1.11	0.9267
1865	hsa-mir-6083	1.28	0.0046	1.31	0.0246
1866	hsa-miR-6084	0.96	0.9991	0.93	0.9993
1867	hsa-miR-6085	1	0.9999	0.97	0.9997
1868	hsa-miR-6086	0.94	0.9849	0.84	0.9749
1869	hsa-miR-6087	1	0.9999	1	0.9999
1870	hsa-miR-6088	0.95	0.9989	1.01	0.9999
1871	hsa-miR-6089	1.01	0.9998	1.03	0.9997
1872	hsa-miR-609	1	0.9999	1.04	0.9993
1873	hsa-miR-6090	0.86	0.3006	0.86	0.9883
1874	hsa-miR-610	0.99	0.9998	0.95	0.9991
1875	hsa-miR-611	1.01	0.9998	1.06	0.9951
1876	hsa-miR-612	1.06	0.7844	1.07	0.9885
1877	hsa-miR-6124	0.89	0.6694	0.81	0.9222
1878	hsa-miR-6125	0.9	0.7788	0.96	0.9997
1879	hsa-miR-6126	0.89	0.6578	0.9	0.999
1880	hsa-miR-6127	0.89	0.5893	0.94	0.9995
1881	hsa-miR-6128	0.81	0.0684	0.96	0.9997
1882	hsa-miR-6129	0.83	0.1412	0.93	0.9994
1883	hsa-miR-613	1.01	0.9997	1.04	0.9993
1884	hsa-miR-6130	0.9	0.7163	0.98	0.9998
1885	hsa-miR-6131	0.94	0.9861	0.92	0.999
1886	hsa-miR-6132	0.93	0.9496	0.91	0.9954
1887	hsa-miR-6133	1.05	0.9949	0.94	0.9993
1888	hsa-miR-6134	1	0.9999	0.84	0.847
1889	hsa-miR-614	1.01	0.9996	1.01	0.9999
1890	hsa-miR-615-3p	1	0.9999	0.95	0.999
1891	hsa-miR-615-5p	1	0.9999	0.94	0.9951
1892	hsa-miR-616	1.29	0.5732	1.05	0.9993
1893	hsa-miR-616-5p	1.43	0.0124	1.22	0.3186
1894	hsa-miR-6165	1.05	0.9902	0.89	0.9901
1895	hsa-miR-617	1.28	0.6513	1.05	0.9993
1896	hsa-miR-618	1.49	0.0013	1.38	0.0077
1897	hsa-miR-619	1.3	0.4634	1.03	0.9996
1898	hsa-miR-619-5p	0.97	0.9993	0.96	0.9995
1899	hsa-miR-620	1.25	0.8669	1.02	0.9997
1900	hsa-miR-621	1.5	0.001	1.18	0.562
1901	hsa-miR-622	1.25	0.8794	1.01	0.9999
1902	hsa-miR-623	1.2	0.9991	0.94	0.9991
1903	hsa-miR-624	1.21	0.9953	0.9	0.987
1904	hsa-miR-624-5p	1.38	0.0593	1.1	0.9805
1905	hsa-miR-625	1.31	0.3701	1.03	0.9996
1906	hsa-miR-625-5p	1.22	0.9903	0.97	0.9996
1907	hsa-miR-626	1.05	0.9995	1	0.9999
1908	hsa-miR-627	1.4	0.076	1.45	0.0074
1909	hsa-miR-627-3p	1.02	0.9995	0.8	0.622
1910	hsa-miR-628-3p	1.26	0.4836	1.24	0.4021
1911	hsa-miR-628-5p	1.35	0.1538	1.4	0.0219
1912	hsa-miR-629	1.06	0.9994	0.97	0.9997
1913	hsa-miR-629-5p	1.26	0.471	1.12	0.9863
1914	hsa-miR-630	0.98	0.9999	0.92	0.9989
1915	hsa-miR-631	1.11	0.995	1.09	0.9957
1916	hsa-miR-632	1.09	0.9991	1.08	0.9991
1917	hsa-miR-633	1.14	0.9835	1.1	0.9949
1918	hsa-miR-634	1.16	0.938	1.19	0.6875
1919	hsa-miR-635	1.14	0.9816	1.15	0.8966
1920	hsa-miR-636	1.23	0.6389	1.18	0.7409
1921	hsa-miR-637	1.09	0.9876	1.02	0.9999
1922	hsa-miR-638	1.16	0.5312	1.32	0.3272
1923	hsa-miR-639	1	0.9999	1.03	0.9997
1924	hsa-miR-640	0.99	0.9998	1.01	0.9999
1925	hsa-miR-641	1.04	0.9994	1.01	0.9999
1926	hsa-miR-642a	1.21	0.2288	1.15	0.9861
1927	hsa-miR-642a-3p	1.06	0.9882	0.97	0.9996
1928	hsa-miR-642b	1.08	0.688	1	0.9999
1929	hsa-miR-642b-5p	1	0.9999	1.11	0.9895
1930	hsa-miR-643	1.18	0.4058	1	0.9999
1931	hsa-miR-644	1.06	0.9991	1.08	0.9993
1932	hsa-miR-645	0.97	0.9995	0.83	0.9461
1933	hsa-miR-646	1.03	0.9996	0.95	0.9995
1934	hsa-miR-647	1.01	0.9998	0.96	0.9996
1935	hsa-miR-648	0.94	0.999	0.95	0.9995
1936	hsa-miR-649	0.98	0.9997	0.84	0.9738
1937	hsa-miR-6499-3p	1.02	0.9995	1.2	0.6701
1938	hsa-miR-6499-5p	1	0.9999	0.96	0.9995
1939	hsa-miR-650	1.06	0.7641	0.74	0.0003
1940	hsa-miR-6500-3p	1.02	0.9997	1.01	0.9999
1941	hsa-miR-6500-5p	0.97	0.9993	1.07	0.9991
1942	hsa-miR-6501-3p	0.95	0.9991	0.88	0.9895
1943	hsa-miR-6501-5p	1.06	0.9907	0.96	0.9996
1944	hsa-miR-6502-3p	1.15	0.4204	1.2	0.7816
1945	hsa-miR-6502-5p	1.03	0.9994	1.01	0.9999
1946	hsa-miR-6503-3p	1.05	0.999	0.98	0.9998
1947	hsa-miR-6503-5p	0.85	0.3655	0.67	0.1771
1948	hsa-miR-6504-3p	1.08	0.977	1	0.9999
1949	hsa-miR-6504-5p	1.15	0.3679	1.11	0.9952
1950	hsa-miR-6505-3p	1.14	0.459	1.31	0.2481
1951	hsa-miR-6505-5p	0.81	0.1579	0.67	0.1702
1952	hsa-miR-6506-3p	1.03	0.9994	1.11	0.9947
1953	hsa-miR-6506-5p	1.03	0.9995	1.05	0.9996
1954	hsa-miR-6507-3p	0.95	0.9993	0.98	0.9998
1955	hsa-miR-6507-5p	0.59	0.0005	0.48	0.0171
1956	hsa-miR-6508-3p	0.92	0.9894	0.85	0.9864
1957	hsa-miR-6508-5p	0.98	0.9997	1	0.9999
1958	hsa-miR-6509-3p	1.1	0.9536	1.28	0.4968
1959	hsa-miR-6509-5p	0.97	0.9995	0.88	0.9954
1960	hsa-miR-651	1.09	0.1954	0.85	0.0665
1961	hsa-miR-6510-3p	1.1	0.9498	1.3	0.419
1962	hsa-miR-6510-5p	1.1	0.9655	1.29	0.4546
1963	hsa-miR-6511a-3p	1.02	0.9998	1.11	0.996
1964	hsa-miR-6511a-5p	1.09	0.9695	1.21	0.8295
1965	hsa-miR-6511b-3p	0.98	0.9997	1.09	0.9991
1966	hsa-miR-6511b-5p	0.99	0.9999	1	0.9999
1967	hsa-miR-6512-3p	1.04	0.9995	1	0.9999
1968	hsa-miR-6512-5p	0.94	0.9993	0.92	0.9994
1969	hsa-miR-6513-3p	1.13	0.9638	1.16	0.9949
1970	hsa-miR-6513-5p	0.88	0.9841	0.87	0.9989
1971	hsa-miR-651-3p	0.97	0.9996	1.03	0.9997
1972	hsa-miR-6514-3p	0.99	0.9999	0.92	0.9994
1973	hsa-miR-6514-5p	0.93	0.9991	0.82	0.9886
1974	hsa-miR-6515-3p	1.01	0.9999	1.05	0.9996
1975	hsa-miR-6515-5p	1.03	0.9997	1.07	0.9995
1976	hsa-miR-6516-3p	1.08	0.999	1.02	0.9999
1977	hsa-miR-6516-5p	0.91	0.9953	0.89	0.9991
1978	hsa-miR-652	1.08	0.3784	0.85	0.0727
1979	hsa-miR-652-5p	0.9	0.9901	0.91	0.9994
1980	hsa-miR-653	1.17	0.001	0.95	0.9884
1981	hsa-miR-653-3p	0.94	0.9992	0.89	0.9992
1982	hsa-miR-654-3p	1.15	0.0063	0.99	0.9998
1983	hsa-miR-654-5p	1.13	0.0271	0.99	0.9998
1984	hsa-miR-655	1.16	0.0017	0.93	0.8244
1985	hsa-miR-655-5p	0.88	0.975	0.78	0.9374
1986	hsa-miR-656	1.14	0.0098	1.04	0.999
1987	hsa-miR-656-5p	1.07	0.9745	1.03	0.9996
1988	hsa-miR-657	0.98	0.9994	1.03	0.9993
1989	hsa-miR-658	1.16	0.0027	0.99	0.9998
1990	hsa-miR-659	1.12	0.0528	1.01	0.9996
1991	hsa-miR-659-5p	0.91	0.7951	0.87	0.8687
1992	hsa-miR-660	1.05	0.8381	0.99	0.9997
1993	hsa-miR-660-3p	1.11	0.5935	1.21	0.303
1994	hsa-miR-661	1.04	0.9889	1.02	0.9996
1995	hsa-miR-662	0.98	0.9997	0.94	0.9991
1996	hsa-miR-663	0.97	0.9995	0.87	0.8677
1997	hsa-miR-663b	1.02	0.9997	0.99	0.9999
1998	hsa-miR-664	0.95	0.9991	0.9	0.9854
[truncated: 568 more rows]

## Sheet: miRNA selected for validation
		% FITC +		MFI of FITC FITC +
	miRNA	f-change	p-value	f-change	p-value
1	hsa-miR-124-5p	0.674512	0.0045	0.542401	0.01
2	hsa-miR-1244	0.441864	0.0001	0.583272	0.0001
3	hsa-miR-1268b	0.650558	0.0001	0.634772	0.0021
4	hsa-miR-1269b	1.44602	0.0016
5	hsa-miR-1273	0.460415	0.0001	0.380803	0.0002
6	hsa-miR-1287-3p			0.729941	0.0033
7	hsa-miR-129-3p	0.776143	0.0019	0.768203	0.005
8	hsa-miR-1295b-5p			0.662141	0.0002
9	hsa-miR-1301-5p			0.620112	0.0001
10	hsa-miR-181d	0.761916	0.0088
11	hsa-miR-1915	0.590105	0.0001
12	hsa-miR-202-5p	0.470945	0.0049	0.412533	0.0024
13	hsa-miR-206	0.488991	0.0072	0.410944	0.0024
14	hsa-miR-2355-5p	1.23377	0.0008
15	hsa-miR-27a-5p	0.454781	0.0001	0.511697	0.0001
16	hsa-miR-3160-5p	0.648644	0.0001	0.755821	0.0077
17	hsa-miR-323-3p			1.88102	0.0059
18	hsa-miR-33b			0.673106	0.008
19	hsa-miR-340-5p	0.730065	0.0001	0.577229	0.0046
20	hsa-miR-3939			0.769908	0.0008
21	hsa-miR-412-5p	0.451241	0.0028	0.439935	0.0077
22	hsa-miR-425-5p	0.690923	0.0003
23	hsa-miR-429	0.661312	0.0001	0.770999	0.0005
24	hsa-miR-431-5p	0.761854	0.0082
25	hsa-miR-4321			0.767096	0.009
26	hsa-miR-4452			1.67211	0.0001
27	hsa-miR-4484			1.31899	0.0088
28	hsa-miR-4505	0.402331	0.0008
29	hsa-miR-4507			0.399426	0.0012
30	hsa-miR-4514	1.4264	0.0027	1.52105	0.0002
31	hsa-miR-4515	1.47008	0.0008
32	hsa-miR-4519	1.41841	0.0034
33	hsa-miR-4520a-3p	1.51966	0.0002	1.57011	0.0001
34	hsa-miR-4525	0.766919	0.0069
35	hsa-miR-4668-3p			1.45348	0.0016
36	hsa-miR-4677-5p	0.706344	0.0001	1.50935	0.0001
37	hsa-miR-4697-3p			0.744966	0.0086
38	hsa-miR-4729	1.53912	0.0039
39	hsa-miR-4750	0.75332	0.0001
40	hsa-miR-4755-5p	1.22421	0.0075
41	hsa-miR-486-5p			1.31626	0.0051
42	hsa-miR-490-5p			1.32296	0.004
43	hsa-miR-495			1.44539	0.0001
44	hsa-miR-5007-5p			1.60658	0.0001
45	hsa-miR-5009-5p	0.541705	0.0076	0.609629	0.0007
46	hsa-miR-5010-3p	1.46563	0.0064	1.41792	0.0003
47	hsa-miR-5047	0.536331	0.0001	0.639885	0.0007
48	hsa-miR-516a-5p			0.742459	0.0081
49	hsa-miR-516b-5p			1.29069	0.002
50	hsa-miR-517-5p	1.41947	0.002
51	hsa-miR-520f	2.03427	0.0001
52	hsa-miR-548aa			0.606344	0.0008
53	hsa-mir-550b-2-5p			1.36555	0.0013
54	hsa-mir-552-5p			1.32798	0.0046
55	hsa-mir-5571-3p			1.39267	0.0005
56	hsa-mir-5572			1.39408	0.0005
57	hsa-mir-5681b	0.503125	0.0001	0.409486	0.0001
58	hsa-mir-5688	0.595989	0.0015	0.377094	0.0001
59	hsa-miR-576-5p	1.20173	0.0083
60	hsa-miR-578			1.40889	0.0049
61	hsa-mir-579-5p			0.555601	0.0019
62	hsa-miR-591			2.03056	0.01
63	hsa-miR-592			2.09763	0.0051
64	hsa-miR-593			2.43353	0.0002
65	hsa-miR-593-5p			2.26202	0.001
66	hsa-miR-595			2.27596	0.0008
67	hsa-miR-596			2.11128	0.0045
68	hsa-mir-597-3p	0.493027	0.0003	0.408685	0.0001
69	hsa-miR-598			2.09822	0.0051
70	hsa-mir-6072	0.475053	0.0001	0.455035	0.0001
71	hsa-mir-6079	0.658456	0.0005	0.569467	0.0007
72	hsa-mir-6083	1.28494	0.0046
73	hsa-miR-618	1.4889	0.0013	1.3849	0.0077
74	hsa-miR-621	1.49551	0.001
75	hsa-miR-627			1.44716	0.0074
76	hsa-miR-650			0.744806	0.0003
77	hsa-miR-6507-5p	0.587111	0.0005
78	hsa-miR-6717-5p	0.620775	0.0001	0.458411	0.0001
79	hsa-miR-6772-5p	0.786529	0.0001
80	hsa-miR-6774-5p	0.569358	0.0001
81	hsa-miR-6783-3p	0.441572	0.0003	0.292599	0.0003
82	hsa-miR-6792-3p	1.45349	0.0001
83	hsa-miR-6793-5p	1.34748	0.0017
84	hsa-miR-6794-3p	1.39337	0.0003
85	hsa-miR-6797-5p	1.35853	0.0011
86	hsa-miR-6798-5p	0.401841	0.0004	0.471479	0.0001
87	hsa-miR-6799-3p	0.467397	0.002	0.668018	0.0004
88	hsa-miR-6809-5p			1.64882	0.0003
89	hsa-miR-6842-5p			0.424594	0.0009
90	hsa-miR-6849-5p	0.622534	0.0001	0.236276	0.0002
91	hsa-miR-6867-5p			1.32303	0.005
92	hsa-miR-6883-3p			0.696476	0.0017
93	hsa-miR-7107-3p	0.290442	0.0001
94	hsa-miR-8076			0.62592	0.0011
95	hsa-miR-8078	0.685856	0.0018

## Sheet: Results Validation Screen
		Validation screen data
		Norm. %FITC+ cells		Norm. MFI FITC+ cells
	miRNA	fold change	p-value	fold change	P-value
1	hsa-miR-124-5p	0.635344	0.0001	0.604261	0.0001
2	hsa-miR-1244	0.944223	0.9996	0.934417	0.9999
3	hsa-miR-1268b	1.07499	0.995	0.964069	0.9995
4	hsa-miR-1269b	1.24817	0.109	1.10245	0.972
5	hsa-miR-1273	0.962049	0.9992	1.07282	0.8495
6	hsa-miR-1287-3p	1.57891	0.0002	1.18833	0.3057
7	hsa-miR-129-3p	0.883662	0.5757	0.835002	0.0467
8	hsa-miR-1295b-5p	0.827306	0.3916	0.93957	0.9949
9	hsa-miR-1301-5p	1.14699	0.5957	1.12405	0.6157
10	hsa-miR-181d	0.99321	0.9999	0.952204	0.9898
11	hsa-miR-1915	0.784965	0.0713	0.898517	0.6172
12	hsa-miR-202-5p	0.990118	0.9998	0.991027	0.9998
13	hsa-miR-206	1.01364	0.9997	1.07655	0.8066
14	hsa-miR-2355-5p	0.846961	0.6264	0.850512	0.3633
15	hsa-miR-27a-5p	1.28	0.9992	1.1	0.7758
16	hsa-miR-3160-5p	1.28982	0.0382	1.24356	0.1562
17	hsa-miR-323-3p	1.01739	0.9991	0.960204	0.9531
18	hsa-miR-33b	1.39024	0.8891	1.29162	0.8311
19	hsa-miR-340-5p	1.18116	0.9997	1.12903	0.9998
20	hsa-miR-3939	0.482919	0.0001	0.573539	0.0012
21	hsa-miR-412-5p	1.09597	0.9519	1.20818	0.0777
22	hsa-miR-425-5p	1.06877	0.9996	0.938558	0.8855
23	hsa-miR-429	1.04084	0.9993	0.824558	0.3086
24	hsa-miR-431-5p	1.41	0.9995	1.20096	0.999
25	hsa-miR-4321	0.824531	0.9957	0.820758	0.7867
26	hsa-miR-4452	0.85084	0.6728	0.862875	0.8133
27	hsa-miR-4484	1.23365	0.1518	1.39744	0.0028
28	hsa-miR-4505	1.13126	0.8102	1.00052	0.9999
29	hsa-miR-4507	0.910577	0.9868	0.861303	0.8027
30	hsa-miR-4514	0.981001	0.9997	0.917976	0.9916
31	hsa-miR-4515	1.0179	0.9997	0.917871	0.9915
32	hsa-miR-4519	0.85897	0.7375	0.804421	0.3867
33	hsa-miR-4520a-3p	1.00034	0.9999	1.13636	0.5332
34	hsa-miR-4525	0.973858	0.9996	1.07137	0.9881
35	hsa-miR-4668-3p	1.07714	0.9771	1.18042	0.2022
36	hsa-miR-4677-5p	1.04276	0.9992	1.0896	0.9342
37	hsa-miR-4697-3p	0.949878	0.999	1.09309	0.9153
38	hsa-miR-4729	1.13597	0.9373	1.05695	0.999
39	hsa-miR-4750	1.20904	0.5312	1.05719	0.999
40	hsa-miR-4755-5p	1.52523	0.0008	1.20051	0.238
41	hsa-miR-486-5p	1.1277	0.9999	1.00236	0.995
42	hsa-miR-490-5p	1.587	0.2501	1.70829	0.0008
43	hsa-miR-495	0.84279	0.9989	0.842376	0.9918
44	hsa-miR-5007-5p	1.33389	0.0059	1.20707	0.0804
45	hsa-miR-5009-5p	0.770214	0.1145	0.881497	0.6721
46	hsa-miR-5010-3p	1.24619	0.0756	1.26154	0.0126
47	hsa-miR-5047	1.36011	0.0026	1.21788	0.0571
48	hsa-miR-516a-5p	1.43228	0.7402	1.25276	0.9284
49	hsa-miR-516b-5p	0.970784	0.9949	1.01002	0.9957
50	hsa-miR-517-5p	1.08791	0.9485	1.00681	0.9999
51	hsa-miR-520f	1.0245	0.9996	1.02062	0.9996
52	hsa-miR-548aa	0.871575	0.8298	0.912948	0.9896
53	hsa-mir-550b-2-5p	0.668432	0.0186	0.926819	0.9839
54	hsa-mir-552-5p	1.18613	0.303	1.09591	0.8777
55	hsa-mir-5571-3p	1.12955	0.7436	1.09854	0.8578
56	hsa-mir-5572	1.13769	0.6753	1.02315	0.9996
57	hsa-mir-5681b	1.10372	0.9191	1.14262	0.4348
58	hsa-mir-5688	0.967192	0.9996	1.0517	0.9989
59	hsa-miR-576-5p	0.979049	0.9996	1.01288	0.9997
60	hsa-miR-578	0.901128	0.889	0.88075	0.4607
61	hsa-mir-579-5p	0.985152	0.9999	0.985147	0.9998
62	hsa-miR-591	1.0577	0.9957	1.06186	0.9848
63	hsa-miR-592	1.04359	0.9993	0.952179	0.999
64	hsa-miR-593	1.11442	0.7653	1.08902	0.808
65	hsa-miR-593-5p	1.11209	0.7863	1.05683	0.9892
66	hsa-miR-595	1.22659	0.0616	1.38388	0.0001
67	hsa-miR-596	1.03537	0.9994	1.01782	0.9996
68	hsa-mir-597-3p	1.14094	0.9885	1.16521	0.469
69	hsa-miR-598	1.06833	0.9899	1.06186	0.9848
70	hsa-mir-6072	1.12886	0.9913	1.02293	0.9997
71	hsa-mir-6079	1.31235	0.3604	1.22306	0.1434
72	hsa-mir-6083	1.48078	0.0347	1.2972	0.0192
73	hsa-miR-618	0.789172	0.9668	0.870091	0.9898
74	hsa-miR-621	0.860956	0.9994	0.884117	0.9959
75	hsa-miR-627	0.832554	0.9991	0.933691	0.9998
76	hsa-miR-650	0.773925	0.9643	0.828642	0.9168
77	hsa-miR-6507-5p	1.06404	0.9994	1.12651	0.791
78	hsa-miR-6717-5p	0.90338	0.9991	0.93355	0.9955
79	hsa-miR-6772-5p	0.954127	0.9996	0.889251	0.8974
80	hsa-miR-6774-5p	1.29485	0.4329	1.14932	0.6006
81	hsa-miR-6783-3p	1.2882	0.4622	1.14085	0.6731
82	hsa-miR-6792-3p	1.46327	0.0461	1.29264	0.0221
83	hsa-miR-6793-5p	1.57396	0.0068	1.45889	0.0001
84	hsa-miR-6794-3p	1.49	0.0004	1.24001	0.0247
85	hsa-miR-6797-5p	1.20604	0.0902	1.07044	0.964
86	hsa-miR-6798-5p	0.769556	0.8794	0.756847	0.0096
87	hsa-miR-6799-3p	0.892199	0.9998	0.892055	0.6443
88	hsa-miR-6809-5p	0.778007	0.9172	0.814335	0.082
89	hsa-miR-6842-5p	0.770084	0.882	0.874291	0.4517
90	hsa-miR-6849-5p	0.883009	0.9997	0.861461	0.3326
91	hsa-miR-6867-5p	1.15108	0.6501	1.0705	0.8624
92	hsa-miR-6883-3p	1.09088	0.985	0.98165	0.9996
93	hsa-miR-7107-3p	0.914241	0.9866	0.941072	0.9918
94	hsa-miR-8076	1.04131	0.9994	1.03084	0.9994
95	hsa-miR-8078	0.412671	0.0001	0.613717	0.0001
